# Supplementary material for: Poly[[piperazine-1,4-dium [diaqua­tetra­kis­(μ-sulfanediyldiacetato)­dicerate(III)]] trihydrate]
Source: Acta Crystallogr Sect E Struct Rep Online. 2011 Feb 2;67(Pt 3):m291–2. doi: 10.1107/S1600536811002923 (PMC3052029; doi:10.1107/S1600536811002923)
Supplement: Supplementary file 1 [file e-67-0m291-sup1.cif]

##############################################################################
###                                                                        ###
###        Electronic paper (Acta Crystallographica Section E)             ###
###                                                                        ###
##############################################################################
#                                                                            #
# This CIF contains the data in a paper accepted for publication in Acta     #
# Crystallographica Section E. It conforms to the requirements of Notes      #
# for Authors for Section E, and has been peer reviewed under the auspices   #
# of the IUCr Commission on Journals.                                        #
#                                                                            #
# Full details of the Crystallographic Information File format               #
# are given in the paper "The Crystallographic Information File (CIF):       #
# a New Standard Archive File for Crystallography" by S. R. Hall, F. H.      #
# Allen and I. D. Brown [Acta Cryst. (1991), A47, 655-685].                  #
#                                                                            #
# The current version of the core CIF dictionary is obtainable from          #
# ftp://ftp.iucr.org/pub/cif_core.dic. The current version number is 2.4.    #
#                                                                            #
# Software is freely available for graphical display of the structure(s) in  #
# this CIF.  For information consult the CIF home page http://www.iucr.org/  #
# cif/home.html                                                              #
#                                                                            #
# This file may be used for bona fide research purposes within the           #
# scientific community so long as proper attribution is given to the journal # 
# article from which it was obtained.                                        #
#                                                                            #
##############################################################################
                                             
data_I
_audit_creation_method     SHELXL-97
_chemical_name_systematic
;
Poly[[piperazine-1,4-dium
[diaquatetrakis(\m-sulfanediyldiacetato)dicerate(III)]] trihydrate]
;
_chemical_name_common     [pipH~2~][Ce(tda)~2~(H~2~O)]~2~.3H~2~O
_chemical_formula_moiety     'C4 H12 N2 2+, C16 H20 Ce2 O18 S4 2-, 3(H2 O)'
_chemical_formula_sum     'C20 H38 Ce2 N2 O21 S4'
_chemical_formula_iupac     '(C4 H12 N2) [Ce2 (C4 H4 O4 S)4 (H2 O)2], 3H2 O'
_chemical_formula_weight     1051.00
_chemical_melting_point     ?
_symmetry_cell_setting     triclinic
_symmetry_space_group_name_H-M     'P -1'
_symmetry_space_group_name_Hall     '-P 1'
loop_
    _symmetry_equiv_pos_as_xyz
    'x, y, z'
    '-x, -y, -z'
_cell_length_a     6.4361(7)
_cell_length_b     11.1135(12)
_cell_length_c     12.5627(14)
_cell_angle_alpha     96.693(4)
_cell_angle_beta     104.646(3)
_cell_angle_gamma     101.192(3)
_cell_volume     839.76(16)
_cell_formula_units_Z     1
_cell_measurement_reflns_used     9880
_cell_measurement_theta_min     2.7
_cell_measurement_theta_max     31.5
_cell_measurement_temperature     90(2)
_exptl_crystal_description     plate
_exptl_crystal_colour     colourless
_exptl_crystal_size_max     0.25
_exptl_crystal_size_mid     0.22
_exptl_crystal_size_min     0.05
_exptl_crystal_density_diffrn     2.078
_exptl_crystal_density_meas     ?
_exptl_crystal_density_method     'not measured'
_exptl_crystal_F_000     520
_exptl_absorpt_coefficient_mu     3.013
_exptl_absorpt_correction_type     multi-scan
_exptl_absorpt_process_details     '(<i>SADABS</i>; Sheldrick, 1996)'
_exptl_absorpt_correction_T_min     0.520
_exptl_absorpt_correction_T_max     0.864
_exptl_special_details
;
;
_diffrn_ambient_temperature     90(2)
_diffrn_radiation_type     MoK\a
_diffrn_radiation_wavelength     0.71073
_diffrn_radiation_source     'fine-focus sealed tube'
_diffrn_radiation_monochromator     graphite
_diffrn_measurement_device_type     'Bruker SMART APEXII'
_diffrn_measurement_method     \w
_diffrn_detector_area_resol_mean     8.3
_diffrn_reflns_number     11816
_diffrn_reflns_av_R_equivalents     0.0207
_diffrn_reflns_av_sigmaI/netI     0.0217
_diffrn_reflns_theta_min     2.76
_diffrn_reflns_theta_max     29.13
_diffrn_reflns_theta_full     29.13
_diffrn_measured_fraction_theta_max     0.995
_diffrn_measured_fraction_theta_full     0.995
_diffrn_reflns_limit_h_min     -8
_diffrn_reflns_limit_h_max     8
_diffrn_reflns_limit_k_min     -15
_diffrn_reflns_limit_k_max     15
_diffrn_reflns_limit_l_min     -17
_diffrn_reflns_limit_l_max     17
_refine_special_details
;
Refinement of <i>F</i>^2^ against ALL reflections. The weighted <i>R</i>-factor
<i>wR</i> and goodness of fit <i>S</i> are based on <i>F</i>^2^, conventional
<i>R</i>-factors <i>R</i> are based on <i>F</i>, with <i>F</i> set to zero for
negative <i>F</i>^2^. The threshold expression of <i>F</i>^2^ >
\s(<i>F</i>^2^) is used only for calculating <i>R</i>-factors(gt) <i>etc</i>.
and is not relevant to the choice of reflections for refinement.
<i>R</i>-factors based on <i>F</i>^2^ are statistically about twice as large
as those based on <i>F</i>, and <i>R</i>- factors based on ALL data will be
even larger.
;
_reflns_number_total     4482
_reflns_number_gt     4433
_reflns_threshold_expression     I>2\s(I)
_refine_ls_structure_factor_coef     Fsqd
_refine_ls_matrix_type     full
_refine_ls_R_factor_all     0.0212
_refine_ls_R_factor_gt     0.0210
_refine_ls_wR_factor_gt     0.0562
_refine_ls_wR_factor_ref     0.0563
_refine_ls_goodness_of_fit_ref     1.108
_refine_ls_restrained_S_all     1.107
_refine_ls_number_reflns     4482
_refine_ls_number_parameters     229
_refine_ls_number_restraints     3
_refine_ls_hydrogen_treatment     mixed
_refine_ls_weighting_scheme     calc
_refine_ls_weighting_details
         'calc w=1/[\s^2^(Fo^2^)+(0.0319P)^2^+0.9355P] where P=(Fo^2^+2Fc^2^)/3'
_atom_sites_solution_hydrogens     geom
_atom_sites_solution_primary     direct
_atom_sites_solution_secondary     difmap
_refine_ls_shift/su_max     0.002
_refine_ls_shift/su_mean     0.000
_refine_diff_density_max     1.790
_refine_diff_density_min     -1.806
_refine_ls_extinction_method     none
_refine_ls_extinction_coef     ?
loop_
    _atom_type_symbol
    _atom_type_description
    _atom_type_scat_dispersion_real
    _atom_type_scat_dispersion_imag
    _atom_type_scat_source
    'C' 'C' 0.0033 0.0016
                         'International Tables Vol C Tables 4.2.6.8 and 6.1.1.4'
    'H' 'H' 0.0000 0.0000
                         'International Tables Vol C Tables 4.2.6.8 and 6.1.1.4'
    'Ce' 'Ce' -0.2486 2.6331
                         'International Tables Vol C Tables 4.2.6.8 and 6.1.1.4'
    'N' 'N' 0.0061 0.0033
                         'International Tables Vol C Tables 4.2.6.8 and 6.1.1.4'
    'O' 'O' 0.0106 0.0060
                         'International Tables Vol C Tables 4.2.6.8 and 6.1.1.4'
    'S' 'S' 0.1246 0.1234
                         'International Tables Vol C Tables 4.2.6.8 and 6.1.1.4'
_computing_data_collection     'APEX2 (Bruker, 2009)'
_computing_cell_refinement     'SAINT (Bruker, 2009)'
_computing_data_reduction     'SAINT (Bruker, 2009)'
_computing_structure_solution     'SHELXS97 (Sheldrick, 2008)'
_computing_structure_refinement     'SHELXL97 (Sheldrick, 2008)'
_computing_molecular_graphics     'XP in SHELXTL (Sheldrick, 2008)'
_computing_publication_material     'SHELXL97 (Sheldrick, 2008)'
loop_
    _atom_site_type_symbol
    _atom_site_label
    _atom_site_fract_x
    _atom_site_fract_y
    _atom_site_fract_z
    _atom_site_U_iso_or_equiv
    _atom_site_adp_type
    _atom_site_calc_flag
    _atom_site_refinement_flags
    _atom_site_occupancy
    _atom_site_disorder_assembly
    _atom_site_disorder_group
    Ce Ce1 0.572270(15) 0.396056(9) 0.136487(8) 0.00772(4) Uani d . 1 . .
    S S1 0.50618(8) 0.61593(5) 0.31570(4) 0.01299(10) Uani d . 1 . .
    S S2 0.81761(8) 0.37549(4) 0.38182(4) 0.01047(9) Uani d . 1 . .
    O O1 0.8397(2) 0.60785(14) 0.18806(12) 0.0126(3) Uani d . 1 . .
    O O2 0.9817(3) 0.81191(14) 0.24661(13) 0.0155(3) Uani d . 1 . .
    O O3 0.4131(3) 0.75180(14) 0.03785(13) 0.0150(3) Uani d . 1 . .
    O O4 0.3790(2) 0.55553(13) 0.05890(12) 0.0116(3) Uani d . 1 . .
    O O5 0.5613(2) 0.18686(13) 0.17676(12) 0.0121(3) Uani d . 1 . .
    O O6 0.5126(3) 0.02205(15) 0.25991(14) 0.0204(3) Uani d . 1 . .
    O O7 0.9607(2) 0.36963(14) 0.16697(12) 0.0128(3) Uani d . 1 . .
    O O8 1.2946(2) 0.33740(14) 0.24070(12) 0.0118(3) Uani d . 1 . .
    O O9 0.1631(2) 0.30107(14) 0.00472(12) 0.0118(3) Uani d D 1 . .
    H H9C 0.092(5) 0.329(3) 0.043(2) 0.024(8) Uiso d D 1 . .
    H H9D 0.146(6) 0.332(3) -0.052(2) 0.034(9) Uiso d D 1 . .
    N N1 0.1458(3) 0.94944(16) 0.08009(15) 0.0121(3) Uani d . 1 . .
    H H1A 0.2761 0.9585 0.1349 0.015 Uiso calc R 1 . .
    H H1B 0.0661 0.8687 0.0701 0.015 Uiso calc R 1 . .
    C C1 0.7895(4) 0.7018(2) 0.35817(17) 0.0144(4) Uani d . 1 . .
    H H1C 0.8004 0.7868 0.3965 0.017 Uiso calc R 1 . .
    H H1D 0.8795 0.6601 0.4116 0.017 Uiso calc R 1 . .
    C C2 0.8790(3) 0.70996(19) 0.25730(16) 0.0117(3) Uani d . 1 . .
    C C3 0.3913(4) 0.7073(2) 0.21616(18) 0.0174(4) Uani d . 1 . .
    H H3A 0.2354 0.7020 0.2151 0.021 Uiso calc R 1 . .
    H H3B 0.4716 0.7955 0.2429 0.021 Uiso calc R 1 . .
    C C4 0.3986(3) 0.67031(19) 0.09779(16) 0.0114(3) Uani d . 1 . .
    C C5 0.6813(4) 0.2163(2) 0.37811(18) 0.0164(4) Uani d . 1 . .
    H H5A 0.7899 0.1761 0.4223 0.020 Uiso calc R 1 . .
    H H5B 0.5635 0.2172 0.4156 0.020 Uiso calc R 1 . .
    C C6 0.5786(3) 0.13566(19) 0.26210(17) 0.0126(4) Uani d . 1 . .
    C C7 1.0804(3) 0.3580(2) 0.36422(17) 0.0159(4) Uani d . 1 . .
    H H7A 1.1962 0.4274 0.4151 0.019 Uiso calc R 1 . .
    H H7B 1.1077 0.2799 0.3895 0.019 Uiso calc R 1 . .
    C C8 1.1111(3) 0.35473(17) 0.24746(16) 0.0100(3) Uani d . 1 . .
    C C9 0.0173(3) 1.03697(19) 0.11667(17) 0.0134(4) Uani d . 1 . .
    H H9A 0.1071 1.1235 0.1328 0.016 Uiso calc R 1 . .
    H H9B -0.0169 1.0173 0.1861 0.016 Uiso calc R 1 . .
    C C10 -0.1952(3) 1.02600(19) 0.02648(17) 0.0133(4) Uani d . 1 . .
    H H10A -0.2903 0.9413 0.0146 0.016 Uiso calc R 1 . .
    H H10B -0.2757 1.0867 0.0502 0.016 Uiso calc R 1 . .
    O O10 0.0974(4) 0.0278(2) 0.41702(19) 0.0388(5) Uani d . 1 . .
    O O11 0.4926(7) 0.0607(4) 0.5455(3) 0.0312(8) Uiso d P 0.50 . .
loop_
    _atom_site_aniso_label
    _atom_site_aniso_U_11
    _atom_site_aniso_U_22
    _atom_site_aniso_U_33
    _atom_site_aniso_U_12
    _atom_site_aniso_U_13
    _atom_site_aniso_U_23
    Ce1 0.00901(6) 0.00557(6) 0.00889(6) 0.00190(4) 0.00262(4) 0.00197(4)
    S1 0.0153(2) 0.0122(2) 0.0120(2) 0.00179(17) 0.00535(18) 0.00315(17)
    S2 0.0117(2) 0.0087(2) 0.0111(2) 0.00170(16) 0.00410(16) 0.00140(16)
    O1 0.0135(7) 0.0103(6) 0.0125(6) 0.0009(5) 0.0036(5) -0.0009(5)
    O2 0.0177(7) 0.0109(7) 0.0174(7) 0.0011(5) 0.0058(6) 0.0022(5)
    O3 0.0214(7) 0.0108(7) 0.0148(7) 0.0063(6) 0.0060(6) 0.0038(5)
    O4 0.0133(6) 0.0093(6) 0.0130(6) 0.0045(5) 0.0034(5) 0.0028(5)
    O5 0.0146(7) 0.0089(6) 0.0132(6) 0.0033(5) 0.0038(5) 0.0032(5)
    O6 0.0244(8) 0.0098(7) 0.0199(8) -0.0015(6) -0.0035(6) 0.0060(6)
    O7 0.0130(6) 0.0150(7) 0.0124(6) 0.0052(5) 0.0045(5) 0.0045(5)
    O8 0.0112(6) 0.0116(6) 0.0135(6) 0.0029(5) 0.0045(5) 0.0030(5)
    O9 0.0143(7) 0.0103(6) 0.0115(6) 0.0027(5) 0.0048(5) 0.0023(5)
    N1 0.0129(8) 0.0080(7) 0.0144(8) 0.0024(6) 0.0016(6) 0.0027(6)
    C1 0.0165(9) 0.0130(9) 0.0118(9) 0.0006(7) 0.0033(7) 0.0007(7)
    C2 0.0108(8) 0.0120(9) 0.0112(8) 0.0022(7) 0.0018(7) 0.0015(7)
    C3 0.0234(10) 0.0202(10) 0.0123(9) 0.0137(8) 0.0049(8) 0.0025(7)
    C4 0.0103(8) 0.0123(9) 0.0118(8) 0.0047(7) 0.0020(7) 0.0021(7)
    C5 0.0209(10) 0.0105(9) 0.0132(9) -0.0015(7) -0.0010(8) 0.0056(7)
    C6 0.0114(8) 0.0096(8) 0.0160(9) 0.0026(7) 0.0015(7) 0.0036(7)
    C7 0.0112(9) 0.0255(11) 0.0114(9) 0.0052(8) 0.0033(7) 0.0031(8)
    C8 0.0123(8) 0.0048(8) 0.0128(8) 0.0011(6) 0.0041(7) 0.0010(6)
    C9 0.0172(9) 0.0098(8) 0.0132(9) 0.0041(7) 0.0037(7) 0.0014(7)
    C10 0.0144(9) 0.0114(9) 0.0154(9) 0.0039(7) 0.0055(7) 0.0027(7)
    O10 0.0566(14) 0.0248(10) 0.0376(11) 0.0073(9) 0.0213(10) 0.0010(8)
_geom_special_details
;
All e.s.d.'s (except the e.s.d. in the dihedral angle between two l.s. planes)
are estimated using the full covariance matrix. The cell e.s.d.'s are taken
into account individually in the estimation of e.s.d.'s in distances, angles
and torsion angles; correlations between e.s.d.'s in cell parameters are only
used when they are defined by crystal symmetry. An approximate (isotropic)
treatment of cell e.s.d.'s is used for estimating e.s.d.'s involving l.s.
planes.
;
loop_
    _geom_bond_atom_site_label_1
    _geom_bond_atom_site_label_2
    _geom_bond_site_symmetry_2
    _geom_bond_distance
    _geom_bond_publ_flag
    Ce1 S1 . 3.2903(6) y
    Ce1 S2 . 3.1445(6) y
    Ce1 O1 . 2.5359(15) y
    Ce1 O4 . 2.5069(14) y
    Ce1 O5 . 2.4278(14) y
    Ce1 O7 . 2.5117(15) y
    Ce1 O8 1_455 2.5024(15) y
    Ce1 O3 2_665 2.6137(16) y
    Ce1 O4 2_665 2.6542(15) y
    Ce1 O9 . 2.6644(15) y
    S1 C1 . 1.798(2) ?
    S1 C3 . 1.806(2) ?
    S2 C7 . 1.804(2) ?
    S2 C5 . 1.805(2) ?
    O1 C2 . 1.287(2) ?
    O2 C2 . 1.236(3) ?
    O3 C4 . 1.248(2) ?
    O4 C4 . 1.282(2) ?
    O5 C6 . 1.262(2) ?
    O6 C6 . 1.246(3) ?
    O7 C8 . 1.262(2) ?
    O8 C8 . 1.255(2) ?
    O9 H9C . 0.817(17) ?
    O9 H9D . 0.825(18) ?
    N1 C10 2_575 1.495(3) ?
    N1 C9 . 1.497(3) ?
    N1 H1A . 0.9200 ?
    N1 H1B . 0.9200 ?
    C1 C2 . 1.524(3) ?
    C1 H1C . 0.9900 ?
    C1 H1D . 0.9900 ?
    C3 C4 . 1.511(3) ?
    C3 H3A . 0.9900 ?
    C3 H3B . 0.9900 ?
    C5 C6 . 1.531(3) ?
    C5 H5A . 0.9900 ?
    C5 H5B . 0.9900 ?
    C7 C8 . 1.526(3) ?
    C7 H7A . 0.9900 ?
    C7 H7B . 0.9900 ?
    C9 C10 . 1.513(3) ?
    C9 H9A . 0.9900 ?
    C9 H9B . 0.9900 ?
    C10 H10A . 0.9900 ?
    C10 H10B . 0.9900 ?
loop_
    _geom_angle_atom_site_label_1
    _geom_angle_atom_site_label_2
    _geom_angle_atom_site_label_3
    _geom_angle_site_symmetry_1
    _geom_angle_site_symmetry_3
    _geom_angle
    _geom_angle_publ_flag
    O5 Ce1 O8 . 1_455 69.44(5) ?
    O5 Ce1 O4 . . 150.35(5) ?
    O8 Ce1 O4 1_455 . 91.13(5) ?
    O5 Ce1 O7 . . 74.48(5) ?
    O8 Ce1 O7 1_455 . 131.20(5) ?
    O4 Ce1 O7 . . 133.20(5) ?
    O5 Ce1 O1 . . 138.75(5) ?
    O8 Ce1 O1 1_455 . 121.49(5) ?
    O4 Ce1 O1 . . 70.37(5) ?
    O7 Ce1 O1 . . 70.20(5) ?
    O5 Ce1 O3 . 2_665 69.93(5) ?
    O8 Ce1 O3 1_455 2_665 121.93(5) ?
    O4 Ce1 O3 . 2_665 105.26(5) ?
    O7 Ce1 O3 . 2_665 71.75(5) ?
    O1 Ce1 O3 . 2_665 116.48(5) ?
    O5 Ce1 O4 . 2_665 119.23(5) ?
    O8 Ce1 O4 1_455 2_665 144.10(5) ?
    O4 Ce1 O4 . 2_665 64.63(6) ?
    O7 Ce1 O4 . 2_665 82.62(5) ?
    O1 Ce1 O4 . 2_665 76.75(5) ?
    O3 Ce1 O4 2_665 2_665 49.44(5) ?
    O5 Ce1 O9 . . 85.38(5) ?
    O8 Ce1 O9 1_455 . 66.23(5) ?
    O4 Ce1 O9 . . 65.95(5) ?
    O7 Ce1 O9 . . 141.72(5) ?
    O1 Ce1 O9 . . 135.87(5) ?
    O3 Ce1 O9 2_665 . 70.84(5) ?
    O4 Ce1 O9 2_665 . 79.35(5) ?
    O5 Ce1 S2 . . 63.64(4) ?
    O8 Ce1 S2 1_455 . 70.54(4) ?
    O4 Ce1 S2 . . 132.01(3) ?
    O7 Ce1 S2 . . 64.42(3) ?
    O1 Ce1 S2 . . 82.04(4) ?
    O3 Ce1 S2 2_665 . 122.24(4) ?
    O4 Ce1 S2 2_665 . 145.36(3) ?
    O9 Ce1 S2 . . 133.47(3) ?
    C4 Ce1 S2 2_665 . 139.09(4) ?
    O5 Ce1 S1 . . 120.96(4) ?
    O8 Ce1 S1 1_455 . 62.01(4) ?
    O4 Ce1 S1 . . 62.43(4) ?
    O7 Ce1 S1 . . 115.38(4) ?
    O1 Ce1 S1 . . 60.23(4) ?
    O3 Ce1 S1 2_665 . 167.65(3) ?
    O4 Ce1 S1 2_665 . 119.75(3) ?
    O9 Ce1 S1 . . 102.88(3) ?
    C4 Ce1 S1 2_665 . 144.33(4) ?
    S2 Ce1 S1 . . 69.898(14) ?
    C1 S1 C3 . . 99.14(11) ?
    C1 S1 Ce1 . . 95.72(7) ?
    C3 S1 Ce1 . . 97.65(7) ?
    C7 S2 C5 . . 101.63(11) ?
    C7 S2 Ce1 . . 100.18(7) ?
    C5 S2 Ce1 . . 97.24(7) ?
    C2 O1 Ce1 . . 138.15(13) ?
    C4 O3 Ce1 . 2_665 95.97(12) ?
    C4 O4 Ce1 . . 131.30(13) ?
    C4 O4 Ce1 . 2_665 93.20(12) ?
    Ce1 O4 Ce1 . 2_665 115.37(5) ?
    C6 O5 Ce1 . . 136.68(13) ?
    C8 O7 Ce1 . . 136.54(13) ?
    C8 O8 Ce1 . 1_655 140.41(13) ?
    Ce1 O9 H9C . . 101(2) ?
    Ce1 O9 H9D . . 109(3) ?
    H9C O9 H9D . . 108(3) ?
    C10 N1 C9 2_575 . 111.17(15) ?
    C10 N1 H1A 2_575 . 109.4 ?
    C9 N1 H1A . . 109.4 ?
    C10 N1 H1B 2_575 . 109.4 ?
    C9 N1 H1B . . 109.4 ?
    H1A N1 H1B . . 108.0 ?
    C2 C1 S1 . . 110.59(14) ?
    C2 C1 H1C . . 109.5 ?
    S1 C1 H1C . . 109.5 ?
    C2 C1 H1D . . 109.5 ?
    S1 C1 H1D . . 109.5 ?
    H1C C1 H1D . . 108.1 ?
    O2 C2 O1 . . 124.50(19) ?
    O2 C2 C1 . . 119.06(18) ?
    O1 C2 C1 . . 116.43(18) ?
    C4 C3 S1 . . 115.90(15) ?
    C4 C3 H3A . . 108.3 ?
    S1 C3 H3A . . 108.3 ?
    C4 C3 H3B . . 108.3 ?
    S1 C3 H3B . . 108.3 ?
    H3A C3 H3B . . 107.4 ?
    O3 C4 O4 . . 121.12(19) ?
    O3 C4 C3 . . 119.05(19) ?
    O4 C4 C3 . . 119.73(18) ?
    C6 C5 S2 . . 116.14(15) ?
    C6 C5 H5A . . 108.3 ?
    S2 C5 H5A . . 108.3 ?
    C6 C5 H5B . . 108.3 ?
    S2 C5 H5B . . 108.3 ?
    H5A C5 H5B . . 107.4 ?
    O6 C6 O5 . . 124.6(2) ?
    O6 C6 C5 . . 116.06(18) ?
    O5 C6 C5 . . 119.27(18) ?
    C8 C7 S2 . . 117.92(15) ?
    C8 C7 H7A . . 107.8 ?
    S2 C7 H7A . . 107.8 ?
    C8 C7 H7B . . 107.8 ?
    S2 C7 H7B . . 107.8 ?
    H7A C7 H7B . . 107.2 ?
    O8 C8 O7 . . 124.80(19) ?
    O8 C8 C7 . . 114.35(17) ?
    O7 C8 C7 . . 120.85(18) ?
    N1 C9 C10 . . 110.34(16) ?
    N1 C9 H9A . . 109.6 ?
    C10 C9 H9A . . 109.6 ?
    N1 C9 H9B . . 109.6 ?
    C10 C9 H9B . . 109.6 ?
    H9A C9 H9B . . 108.1 ?
    N1 C10 C9 2_575 . 110.03(17) ?
    N1 C10 H10A 2_575 . 109.7 ?
    C9 C10 H10A . . 109.7 ?
    N1 C10 H10B 2_575 . 109.7 ?
    C9 C10 H10B . . 109.7 ?
    H10A C10 H10B . . 108.2 ?
loop_
    _geom_torsion_atom_site_label_1
    _geom_torsion_atom_site_label_2
    _geom_torsion_atom_site_label_3
    _geom_torsion_atom_site_label_4
    _geom_torsion_site_symmetry_1
    _geom_torsion_site_symmetry_2
    _geom_torsion_site_symmetry_3
    _geom_torsion_site_symmetry_4
    _geom_torsion
    _geom_torsion_publ_flag
    O5 Ce1 S1 C1 . . . . 108.05(8) ?
    O8 Ce1 S1 C1 1_455 . . . 146.53(8) ?
    O4 Ce1 S1 C1 . . . . -105.85(8) ?
    O7 Ce1 S1 C1 . . . . 21.53(8) ?
    O1 Ce1 S1 C1 . . . . -23.78(8) ?
    O3 Ce1 S1 C1 2_665 . . . -101.58(18) ?
    O4 Ce1 S1 C1 2_665 . . . -74.64(8) ?
    O9 Ce1 S1 C1 . . . . -159.61(8) ?
    S2 Ce1 S1 C1 . . . . 68.49(7) ?
    O5 Ce1 S1 C3 . . . . -151.90(9) ?
    O8 Ce1 S1 C3 1_455 . . . -113.42(9) ?
    O4 Ce1 S1 C3 . . . . -5.79(9) ?
    O7 Ce1 S1 C3 . . . . 121.59(9) ?
    O1 Ce1 S1 C3 . . . . 76.28(9) ?
    O3 Ce1 S1 C3 2_665 . . . -1.53(19) ?
    O4 Ce1 S1 C3 2_665 . . . 25.42(9) ?
    O9 Ce1 S1 C3 . . . . -59.56(9) ?
    S2 Ce1 S1 C3 . . . . 168.54(8) ?
    O5 Ce1 S2 C7 . . . . 84.51(9) ?
    O8 Ce1 S2 C7 1_455 . . . 160.59(9) ?
    O4 Ce1 S2 C7 . . . . -126.28(9) ?
    O7 Ce1 S2 C7 . . . . -0.10(9) ?
    O1 Ce1 S2 C7 . . . . -71.91(9) ?
    O3 Ce1 S2 C7 2_665 . . . 44.46(9) ?
    O4 Ce1 S2 C7 2_665 . . . -19.46(10) ?
    O9 Ce1 S2 C7 . . . . 138.09(9) ?
    S1 Ce1 S2 C7 . . . . -133.04(8) ?
    O5 Ce1 S2 C5 . . . . -18.75(9) ?
    O8 Ce1 S2 C5 1_455 . . . 57.33(9) ?
    O4 Ce1 S2 C5 . . . . 130.46(9) ?
    O7 Ce1 S2 C5 . . . . -103.36(9) ?
    O1 Ce1 S2 C5 . . . . -175.16(9) ?
    O3 Ce1 S2 C5 2_665 . . . -58.80(9) ?
    O4 Ce1 S2 C5 2_665 . . . -122.72(10) ?
    O9 Ce1 S2 C5 . . . . 34.83(9) ?
    S1 Ce1 S2 C5 . . . . 123.70(8) ?
    O5 Ce1 O1 C2 . . . . -97.7(2) ?
    O8 Ce1 O1 C2 1_455 . . . -3.5(2) ?
    O4 Ce1 O1 C2 . . . . 75.31(19) ?
    O7 Ce1 O1 C2 . . . . -130.4(2) ?
    O3 Ce1 O1 C2 2_665 . . . 173.03(18) ?
    O4 Ce1 O1 C2 2_665 . . . 142.8(2) ?
    O9 Ce1 O1 C2 . . . . 83.8(2) ?
    S2 Ce1 O1 C2 . . . . -64.81(19) ?
    S1 Ce1 O1 C2 . . . . 6.54(18) ?
    O5 Ce1 O4 C4 . . . . 135.03(17) ?
    O8 Ce1 O4 C4 1_455 . . . 87.52(17) ?
    O7 Ce1 O4 C4 . . . . -69.76(19) ?
    O1 Ce1 O4 C4 . . . . -35.69(17) ?
    O3 Ce1 O4 C4 2_665 . . . -148.85(17) ?
    O4 Ce1 O4 C4 2_665 . . . -119.94(19) ?
    O9 Ce1 O4 C4 . . . . 150.77(18) ?
    S2 Ce1 O4 C4 . . . . 23.04(19) ?
    S1 Ce1 O4 C4 . . . . 30.20(16) ?
    O5 Ce1 O4 Ce1 . . . 2_665 -105.03(10) ?
    O8 Ce1 O4 Ce1 1_455 . . 2_665 -152.54(6) ?
    O7 Ce1 O4 Ce1 . . . 2_665 50.18(9) ?
    O1 Ce1 O4 Ce1 . . . 2_665 84.25(6) ?
    O3 Ce1 O4 Ce1 2_665 . . 2_665 -28.92(7) ?
    O4 Ce1 O4 Ce1 2_665 . . 2_665 0.0 ?
    O9 Ce1 O4 Ce1 . . . 2_665 -89.30(6) ?
    S2 Ce1 O4 Ce1 . . . 2_665 142.97(3) ?
    S1 Ce1 O4 Ce1 . . . 2_665 150.14(7) ?
    O8 Ce1 O5 C6 1_455 . . . -53.69(19) ?
    O4 Ce1 O5 C6 . . . . -105.6(2) ?
    O7 Ce1 O5 C6 . . . . 92.87(19) ?
    O1 Ce1 O5 C6 . . . . 61.1(2) ?
    O3 Ce1 O5 C6 2_665 . . . 168.7(2) ?
    O4 Ce1 O5 C6 2_665 . . . 164.92(18) ?
    O9 Ce1 O5 C6 . . . . -120.01(19) ?
    S2 Ce1 O5 C6 . . . . 24.12(18) ?
    S1 Ce1 O5 C6 . . . . -17.8(2) ?
    O5 Ce1 O7 C8 . . . . -65.42(18) ?
    O8 Ce1 O7 C8 1_455 . . . -22.1(2) ?
    O4 Ce1 O7 C8 . . . . 127.01(18) ?
    O1 Ce1 O7 C8 . . . . 92.90(19) ?
    O3 Ce1 O7 C8 2_665 . . . -138.95(19) ?
    O4 Ce1 O7 C8 2_665 . . . 171.42(19) ?
    O9 Ce1 O7 C8 . . . . -126.28(18) ?
    S2 Ce1 O7 C8 . . . . 2.38(17) ?
    S1 Ce1 O7 C8 . . . . 51.92(19) ?
    C3 S1 C1 C2 . . . . -56.27(16) ?
    Ce1 S1 C1 C2 . . . . 42.45(15) ?
    Ce1 O1 C2 O2 . . . . -159.61(15) ?
    Ce1 O1 C2 C1 . . . . 20.0(3) ?
    S1 C1 C2 O2 . . . . 132.49(17) ?
    S1 C1 C2 O1 . . . . -47.1(2) ?
    C1 S1 C3 C4 . . . . 87.74(18) ?
    Ce1 S1 C3 C4 . . . . -9.35(18) ?
    Ce1 O3 C4 O4 2_665 . . . -5.3(2) ?
    Ce1 O3 C4 C3 2_665 . . . 178.13(16) ?
    Ce1 O4 C4 O3 . . . . 133.58(17) ?
    Ce1 O4 C4 O3 2_665 . . . 5.2(2) ?
    Ce1 O4 C4 C3 . . . . -49.9(3) ?
    Ce1 O4 C4 C3 2_665 . . . -178.26(17) ?
    Ce1 O4 C4 Ce1 . . . 2_665 128.35(15) ?
    S1 C3 C4 O3 . . . . -150.05(17) ?
    S1 C3 C4 O4 . . . . 33.4(3) ?
    C7 S2 C5 C6 . . . . -79.97(18) ?
    Ce1 S2 C5 C6 . . . . 22.04(17) ?
    Ce1 O5 C6 O6 . . . . 160.71(16) ?
    Ce1 O5 C6 C5 . . . . -17.5(3) ?
    S2 C5 C6 O6 . . . . 170.16(17) ?
    S2 C5 C6 O5 . . . . -11.5(3) ?
    C5 S2 C7 C8 . . . . 98.32(18) ?
    Ce1 S2 C7 C8 . . . . -1.33(17) ?
    Ce1 O8 C8 O7 1_655 . . . 32.5(3) ?
    Ce1 O8 C8 C7 1_655 . . . -146.95(16) ?
    Ce1 O7 C8 O8 . . . . 176.41(13) ?
    Ce1 O7 C8 C7 . . . . -4.1(3) ?
    S2 C7 C8 O8 . . . . -177.31(15) ?
    S2 C7 C8 O7 . . . . 3.2(3) ?
    C10 N1 C9 C10 2_575 . . . 57.6(2) ?
    N1 C9 C10 N1 . . . 2_575 -57.0(2) ?
loop_
    _geom_hbond_atom_site_label_D
    _geom_hbond_atom_site_label_H
    _geom_hbond_atom_site_label_A
    _geom_hbond_site_symmetry_A
    _geom_hbond_distance_DH
    _geom_hbond_distance_HA
    _geom_hbond_distance_DA
    _geom_hbond_angle_DHA
    O9 H9C O7 1_455 0.817(17) 2.001(18) 2.793(2) 163(3)
    O9 H9D O1 2_665 0.825(18) 1.918(18) 2.729(2) 167(3)
    N1 H1A O6 1_565 0.92 1.84 2.732(2) 162
    N1 H1B O9 2_565 0.92 2.10 2.988(2) 161
_iucr_refine_instructions_details
;
TITL mn2010 in P-1 [pipzH2]2+ [Ce(sulfanediyldiacetate)2(H2O)2 2- .3H2O
CELL 0.71073   6.4361  11.1135  12.5627  96.693 104.646 101.192
ZERR    1.00   0.0007   0.0012   0.0014   0.004   0.003   0.003
LATT 1
SFAC C H CE N O S
UNIT 20 38 2 2 21 4
TEMP -183
size 0.05 0.22 0.25 ! colorless plate (pink at LT)
L.S. 8
dfix 0.83 0.02 o9 h9c o9 h9d
dfix 1.34 0.04 h9c h9d
BOND $H
eqiv $1  x-1, y, z
eqiv $2 -x+1, -y+1, -z
eqiv $3 x, y+1, z
eqiv $4 -x, -y+1, -z
acta
htab o9 o7_$1
htab o9 O1_$2
htab N1 O6_$3
htab N1 O9_$4
conf
WGHT    0.031900    0.935500
FVAR       0.19104
CE1   3    0.572270    0.396056    0.136487    11.00000    0.00901    0.00557 =
         0.00889    0.00197    0.00262    0.00190
S1    6    0.506184    0.615929    0.315700    11.00000    0.01532    0.01218 =
         0.01198    0.00315    0.00535    0.00179
S2    6    0.817615    0.375494    0.381821    11.00000    0.01173    0.00871 =
         0.01109    0.00140    0.00410    0.00170
O1    5    0.839749    0.607846    0.188065    11.00000    0.01352    0.01034 =
         0.01248   -0.00086    0.00362    0.00085
O2    5    0.981657    0.811914    0.246613    11.00000    0.01766    0.01090 =
         0.01741    0.00221    0.00583    0.00114
O3    5    0.413058    0.751796    0.037850    11.00000    0.02141    0.01084 =
         0.01480    0.00378    0.00596    0.00631
O4    5    0.378963    0.555528    0.058897    11.00000    0.01332    0.00932 =
         0.01305    0.00276    0.00344    0.00451
O5    5    0.561281    0.186864    0.176756    11.00000    0.01460    0.00891 =
         0.01317    0.00322    0.00380    0.00329
O6    5    0.512567    0.022053    0.259915    11.00000    0.02441    0.00979 =
         0.01994    0.00602   -0.00353   -0.00151
O7    5    0.960656    0.369626    0.166970    11.00000    0.01301    0.01498 =
         0.01242    0.00451    0.00452    0.00522
O8    5    1.294616    0.337400    0.240700    11.00000    0.01116    0.01160 =
         0.01352    0.00301    0.00448    0.00290
O9    5    0.163085    0.301066    0.004724    11.00000    0.01434    0.01031 =
         0.01148    0.00227    0.00483    0.00269
H9C   2    0.091678    0.329160    0.042611    11.00000    0.02384
H9D   2    0.145754    0.332483   -0.052268    11.00000    0.03384
N1    4    0.145798    0.949442    0.080093    11.00000    0.01286    0.00803 =
         0.01437    0.00275    0.00163    0.00238
AFIX  23
H1A   2    0.276050    0.958520    0.134925    11.00000   -1.20000
H1B   2    0.066061    0.868717    0.070090    11.00000   -1.20000
AFIX   0
C1    1    0.789494    0.701824    0.358173    11.00000    0.01651    0.01299 =
         0.01182    0.00075    0.00329    0.00062
AFIX  23
H1C   2    0.800366    0.786818    0.396484    11.00000   -1.20000
H1D   2    0.879481    0.660142    0.411568    11.00000   -1.20000
AFIX   0
C2    1    0.878999    0.709960    0.257303    11.00000    0.01075    0.01199 =
         0.01124    0.00154    0.00176    0.00220
C3    1    0.391305    0.707313    0.216159    11.00000    0.02335    0.02020 =
         0.01228    0.00254    0.00493    0.01365
AFIX  23
H3A   2    0.235426    0.702012    0.215069    11.00000   -1.20000
H3B   2    0.471620    0.795539    0.242904    11.00000   -1.20000
AFIX   0
C4    1    0.398584    0.670308    0.097786    11.00000    0.01033    0.01228 =
         0.01178    0.00214    0.00204    0.00465
C5    1    0.681348    0.216313    0.378114    11.00000    0.02089    0.01047 =
         0.01322    0.00561   -0.00099   -0.00148
AFIX  23
H5A   2    0.789941    0.176076    0.422347    11.00000   -1.20000
H5B   2    0.563493    0.217210    0.415623    11.00000   -1.20000
AFIX   0
C6    1    0.578591    0.135665    0.262096    11.00000    0.01136    0.00963 =
         0.01595    0.00357    0.00152    0.00257
C7    1    1.080436    0.357968    0.364222    11.00000    0.01117    0.02546 =
         0.01138    0.00306    0.00332    0.00524
AFIX  23
H7A   2    1.196235    0.427412    0.415061    11.00000   -1.20000
H7B   2    1.107746    0.279868    0.389473    11.00000   -1.20000
AFIX   0
C8    1    1.111147    0.354733    0.247455    11.00000    0.01228    0.00483 =
         0.01277    0.00105    0.00414    0.00106
C9    1    0.017319    1.036968    0.116674    11.00000    0.01720    0.00977 =
         0.01316    0.00140    0.00371    0.00415
AFIX  23
H9A   2    0.107095    1.123534    0.132757    11.00000   -1.20000
H9B   2   -0.016868    1.017255    0.186105    11.00000   -1.20000
AFIX   0
C10   1   -0.195151    1.025997    0.026484    11.00000    0.01438    0.01142 =
         0.01544    0.00270    0.00551    0.00394
AFIX  23
H10A  2   -0.290276    0.941314    0.014567    11.00000   -1.20000
H10B  2   -0.275737    1.086693    0.050223    11.00000   -1.20000
AFIX   0
O10   5    0.097366    0.027812    0.417018    11.00000    0.05657    0.02479 =
         0.03758    0.00098    0.02135    0.00725
O11   5    0.492573    0.060691    0.545450    10.50000    0.03123
HKLF 4
REM  mn2010 in P-1 [pipH2]2+ [Ce(sulfanediyldiacetate)2(H2O)2 2- .3H2O
REM R1 =  0.0210 for   4433 Fo > 4sig(Fo)  and  0.0212 for all   4482 data
REM    229 parameters refined using      3 restraints
END
WGHT      0.0310      1.0869
REM Highest difference peak  1.790,  deepest hole -1.806,  1-sigma level  0.110
Q1    1   0.4957  0.4185  0.0818  11.00000  0.05    1.79
Q2    1   0.6295  0.3637  0.1827  11.00000  0.05    1.60
Q3    1   0.4674  0.3428  0.1444  11.00000  0.05    0.95
Q4    1   0.6709  0.4368  0.1264  11.00000  0.05    0.91
Q5    1   0.6633  0.3937  0.0973  11.00000  0.05    0.82
Q6    1   0.2656  0.0196  0.4567  11.00000  0.05    0.80
Q7    1   0.4888  0.4060  0.1794  11.00000  0.05    0.71
Q8    1   0.7523  0.4008  0.3330  11.00000  0.05    0.60
Q9    1  -0.0773  1.0373  0.0738  11.00000  0.05    0.59
Q10   1   0.0543 -0.0421  0.3642  11.00000  0.05    0.56
Q11   1   0.4370  0.6523  0.2648  11.00000  0.05    0.56
Q12   1   0.5223  0.3996  0.2249  11.00000  0.05    0.51
Q13   1   0.0575  0.0137  0.4789  11.00000  0.05    0.48
Q14   1   0.7144  0.3397  0.2406  11.00000  0.05    0.46
Q15   1   0.5723  0.0301  0.5270  11.00000  0.05    0.45
Q16   1   0.4773  0.4765  0.1577  11.00000  0.05    0.43
Q17   1   0.5995  0.3851  0.0390  11.00000  0.05    0.43
Q18   1   0.9017  0.3698  0.4413  11.00000  0.05    0.42
Q19   1   0.4185  0.6905  0.1623  11.00000  0.05    0.41
Q20   1   1.0242  0.3833  0.2017  11.00000  0.05    0.38
;
data_global
_journal_date_recd_electronic     2010-12-17
_journal_date_accepted     2011-01-21
_journal_name_full     'Acta Crystallographica, Section E'
_journal_year     2011
_journal_volume     67
_journal_issue      3
_journal_page_first     m291
_journal_page_last     m292
_journal_paper_category     QM
_journal_coeditor_code     WM2442
_publ_contact_author_name     'Mohammad Ghadermazi'
_publ_contact_author_address
;
Department of Chemistry
Faculty of Science
University of Kurdistan
Sanandaj, Iran
;
_publ_contact_author_email     'mghadermazi@yahoo.com'
_publ_contact_author_fax     ?
_publ_contact_author_phone     ?
_publ_section_title
;
Poly[[piperazine-1,4-dium
[diaquatetrakis(\m-sulfanediyldiacetato)dicerate(III)]] trihydrate]
;
loop_
    _publ_author_name
    _publ_author_footnote
    _publ_author_address
    'Ghadermazi, Mohammad' .
;
Department of Chemistry
Faculty of Science
University of Kurdistan
Sanandaj, Iran
;
    'Olmstead, Marilyn M.' .
;
Department of Chemistry
One Shields Ave.
University of California
Davis, CA
USA
;
    'Rostami, Shahideh' .
;
Department of Chemistry
Faculty of Science
University of Kurdistan
Sanandaj, Iran
;
    'Attar Gharamaleki, Jafar' .
;
Faculty of Chemistry
Tarbiat Moallem University
Tehran, Iran
;
