# Supplementary material for: Poly[[piperazine-1,4-dium [diaqua­tetra­kis­(μ-sulfanediyldiacetato)­dicerate(III)]] trihydrate]
Source: Acta Crystallogr Sect E Struct Rep Online. 2011 Feb 2;67(Pt 3):m291–2. doi: 10.1107/S1600536811002923 (PMC3052029; doi:10.1107/S1600536811002923)
Supplement: Supplementary file 2 [file e-67-0m291-Isup2.hkl]

# 
# h,k,l, Fc-squared, Fo-squared, sigma(Fo-squared) and status flag 
# 
data_I
_shelx_title ' mn2010 in P-1 [pipH2]2+ [Ce(thiodiacetate)2(H2O)2 2- .3H2O' 
_shelx_refln_list_code          4 
_shelx_F_calc_maximum      168.63 
_exptl_crystal_F_000       520.00 
_reflns_d_resolution_high  0.7300 
 
loop_ 
 _symmetry_equiv_pos_as_xyz 
 'x, y, z' 
 '-x, -y, -z' 
 
_cell_length_a     6.4361 
_cell_length_b    11.1135 
_cell_length_c    12.5627 
_cell_angle_alpha  96.693 
_cell_angle_beta  104.646 
_cell_angle_gamma 101.192 
 
_shelx_F_squared_multiplier     1.000 
 
loop_ 
 _refln_index_h 
 _refln_index_k 
 _refln_index_l 
 _refln_F_squared_calc 
 _refln_F_squared_meas 
 _refln_F_squared_sigma 
 _refln_observed_status 
   1   0   0     8865.33     8563.61    189.55 o 
   2   0   0    10362.34    10084.22    151.72 o 
   3   0   0     5118.92     4838.42     72.75 o 
   4   0   0      441.02      435.36     10.32 o 
   5   0   0     2335.92     2283.04     41.05 o 
   6   0   0      637.51      621.82     16.77 o 
   7   0   0     2045.25     1920.12     45.96 o 
   8   0   0     1195.64     1134.27     66.03 o 
  -8   1   0       73.78       74.16      5.46 o 
  -7   1   0      750.59      699.47     19.08 o 
  -6   1   0      872.71      789.69     20.44 o 
  -5   1   0     4606.35     4554.70    113.00 o 
  -4   1   0     8340.07     8061.55    140.12 o 
  -3   1   0     2097.47     2068.80     56.32 o 
  -2   1   0     8839.88     8935.99    156.17 o 
  -1   1   0     2350.98     2303.09     40.36 o 
   1   1   0    11961.54    11634.77    255.97 o 
   2   1   0    17875.44    17292.55    329.55 o 
   3   1   0     7960.95     8124.27    177.93 o 
   4   1   0     1570.75     1541.05     35.91 o 
   5   1   0        0.09       11.93      2.74 o 
   6   1   0      875.94      826.84     21.49 o 
   7   1   0      588.08      556.83     16.11 o 
   8   1   0     1881.07     1707.35     94.67 o 
  -8   2   0      478.44      434.47     13.85 o 
  -7   2   0       31.04       25.55      3.28 o 
  -6   2   0       67.56       66.32      3.04 o 
  -5   2   0     2066.59     2042.24     44.72 o 
  -4   2   0     3363.10     3297.82     72.00 o 
  -3   2   0     3025.44     2999.23     52.79 o 
  -2   2   0     3292.12     3188.71     55.69 o 
  -1   2   0        1.33        2.27      1.76 o 
   0   2   0        2.10       16.36      0.95 o 
   1   2   0      841.42      823.28     15.13 o 
   2   2   0    10478.53    10225.55    223.14 o 
   3   2   0     7440.74     7340.48    134.94 o 
   4   2   0     4481.09     4532.54     81.15 o 
   5   2   0     1542.08     1569.58     29.66 o 
   6   2   0       92.94      100.79      5.38 o 
   7   2   0        2.79        4.48      2.80 o 
  -8   3   0     1082.34      997.52     26.10 o 
  -7   3   0       16.23       16.21      3.70 o 
  -6   3   0       43.57       41.12      2.97 o 
  -5   3   0      856.42      824.81     17.42 o 
  -4   3   0     4382.07     4458.67    104.35 o 
  -3   3   0    13449.68    12878.53    225.24 o 
  -2   3   0     2472.81     2343.55     43.41 o 
  -1   3   0     2634.08     2637.24     39.76 o 
   1   3   0     3071.70     3110.02     55.93 o 
   2   3   0      550.02      491.27      9.80 o 
   3   3   0       74.05       77.08      2.79 o 
   4   3   0     5376.73     5369.37     96.03 o 
   5   3   0     1252.36     1262.56     24.47 o 
   6   3   0       63.33       70.33      4.80 o 
   7   3   0      126.08      126.14      6.75 o 
  -8   4   0     1618.90     1433.83     77.27 o 
  -7   4   0     1163.27     1070.32     21.05 o 
  -6   4   0       74.60       67.14      4.58 o 
  -5   4   0       13.58       23.62      3.76 o 
  -4   4   0      649.76      638.28     17.15 o 
  -3   4   0     7666.74     7465.79    177.73 o 
  -2   4   0     7552.09     7696.98    116.19 o 
  -1   4   0    12332.90    12790.51    193.76 o 
   0   4   0    12847.84    12643.20    191.60 o 
   1   4   0      122.11       84.86      2.89 o 
   2   4   0      130.83      102.78      3.08 o 
   3   4   0       47.77       40.20      2.41 o 
   4   4   0      962.10      952.44     18.83 o 
   5   4   0     2178.84     2158.02     40.39 o 
   6   4   0     1665.65     1654.82     40.24 o 
   7   4   0      726.93      735.17     20.83 o 
  -8   5   0     1000.21      852.44     23.02 o 
  -7   5   0     2065.33     1862.36     43.15 o 
  -6   5   0      272.93      274.18      7.05 o 
  -5   5   0     2325.45     2322.44     42.13 o 
  -4   5   0       60.14       69.29      2.81 o 
  -3   5   0      948.42      933.77     18.27 o 
  -2   5   0     8539.95     8800.86    138.61 o 
  -1   5   0     8399.54     8639.91    131.53 o 
   0   5   0    19793.97    21071.38    318.24 o 
   1   5   0     4278.76     4112.57     73.54 o 
   2   5   0     4866.63     5090.63     90.83 o 
   3   5   0     1326.75     1245.07     23.74 o 
   4   5   0      474.74      497.69     10.93 o 
   5   5   0      406.22      380.78      9.27 o 
   6   5   0      760.57      786.36     21.49 o 
   7   5   0      605.38      623.75     28.50 o 
  -8   6   0       24.91       22.16      2.72 o 
  -7   6   0     2066.77     1986.39     41.06 o 
  -6   6   0     1616.50     1543.56     29.09 o 
  -5   6   0     2446.78     2388.58     43.39 o 
  -4   6   0     6897.06     6896.14    120.79 o 
  -3   6   0      113.24      122.74      6.46 o 
  -2   6   0      214.08      251.35      4.78 o 
  -1   6   0      464.35      469.01      8.05 o 
   0   6   0     1137.96     1051.15     16.67 o 
   1   6   0    11335.72    11423.51    205.53 o 
   2   6   0     1813.69     1735.75     32.26 o 
   3   6   0     1758.03     1784.71     33.46 o 
   4   6   0     1830.22     1860.08     35.15 o 
   5   6   0       25.98       36.05      2.96 o 
   6   6   0      174.98      201.52      8.74 o 
  -8   7   0      680.77      614.59     20.15 o 
  -7   7   0      171.11      172.56      5.68 o 
  -6   7   0      916.87      867.98     17.58 o 
  -5   7   0     3955.65     3948.68     70.36 o 
  -4   7   0     4201.09     4190.61     74.31 o 
  -3   7   0     3704.81     3618.81     55.10 o 
  -2   7   0     1534.48     1616.08     29.14 o 
  -1   7   0      508.86      454.90      8.08 o 
   0   7   0       95.82      101.69      5.06 o 
   1   7   0     3250.49     3356.86     51.39 o 
   2   7   0     1486.88     1483.74     28.09 o 
   3   7   0     2693.25     2619.22     48.26 o 
   4   7   0     1081.33     1081.24     21.67 o 
   5   7   0      597.02      611.52     13.87 o 
   6   7   0       14.39       18.09      2.66 o 
  -8   8   0     1398.85     1276.22     43.15 o 
  -7   8   0      187.13      181.93      6.03 o 
  -6   8   0       67.58       81.10      3.89 o 
  -5   8   0      867.46      889.46     17.91 o 
  -4   8   0     2851.63     2887.80     51.95 o 
  -3   8   0     6787.13     7158.86    107.97 o 
  -2   8   0     6618.51     6847.13    103.26 o 
  -1   8   0     3157.55     3214.08     49.31 o 
   0   8   0     2170.31     2196.78     43.11 o 
   1   8   0       94.51       72.05      3.67 o 
   2   8   0      392.84      370.62      8.74 o 
   3   8   0      232.32      244.16      6.75 o 
   4   8   0     1509.67     1487.37     29.09 o 
   5   8   0     1696.09     1726.42     33.71 o 
  -7   9   0     2398.39     2262.40     75.04 o 
  -6   9   0        7.28       14.10      2.55 o 
  -5   9   0      139.30      153.96      5.07 o 
  -4   9   0        1.07       10.46      2.08 o 
  -3   9   0     6119.20     6037.83    106.13 o 
  -2   9   0     6404.45     6535.89    115.56 o 
  -1   9   0     1536.71     1625.47     25.87 o 
   0   9   0     7112.07     7345.57    110.92 o 
   1   9   0     2162.52     2234.55     41.71 o 
   2   9   0      187.22      187.00      5.75 o 
   3   9   0      230.49      242.35      6.97 o 
   4   9   0        8.78       12.32      2.27 o 
   5   9   0     1747.27     1787.05     37.47 o 
  -7  10   0     2005.46     1921.29     62.38 o 
  -6  10   0      689.11      686.83     15.06 o 
  -5  10   0     1568.29     1533.35     37.44 o 
  -4  10   0      282.35      284.02      7.35 o 
  -3  10   0      423.48      431.61      9.81 o 
  -2  10   0     1345.08     1311.12     21.35 o 
  -1  10   0     1744.16     1715.64     27.46 o 
   0  10   0     3583.40     3618.06     75.70 o 
   1  10   0     3903.04     3881.21     70.76 o 
   2  10   0      926.40      906.01     18.81 o 
   3  10   0      759.46      761.76     16.50 o 
   4  10   0      123.79      125.96      5.26 o 
  -7  11   0     1434.11     1383.81     97.95 o 
  -6  11   0     1419.92     1307.38     32.02 o 
  -5  11   0     2226.49     2195.30     52.61 o 
  -4  11   0     2115.71     2108.39     39.12 o 
  -3  11   0      657.37      654.82     13.84 o 
  -2  11   0      440.07      442.85      8.61 o 
  -1  11   0      230.93      230.53      5.42 o 
   0  11   0      594.40      620.77     13.81 o 
   1  11   0     2930.11     2924.16     69.96 o 
   2  11   0     1967.58     1928.92     41.20 o 
   3  11   0      771.92      763.64     16.76 o 
   4  11   0      402.89      396.14     10.59 o 
  -6  12   0     1568.60     1498.38     54.80 o 
  -5  12   0      910.60      855.48     22.30 o 
  -4  12   0     1210.03     1089.65     26.90 o 
  -3  12   0     5696.23     5442.04    118.51 o 
  -2  12   0     1485.63     1507.45     67.81 o 
  -1  12   0      121.09      122.63      5.92 o 
   0  12   0     1218.04     1199.59     30.31 o 
   1  12   0      808.07      808.17     22.00 o 
   2  12   0      952.03      951.12     25.28 o 
   3  12   0      647.18      625.55     18.26 o 
  -5  13   0      201.80      198.79      8.23 o 
  -4  13   0     1174.59     1099.61     29.73 o 
  -3  13   0     4265.06     4045.81    137.27 o 
  -2  13   0     1952.24     1970.10     76.55 o 
  -1  13   0     1995.84     2025.63     99.60 o 
   0  13   0     1316.02     1295.93     32.73 o 
   1  13   0      567.94      566.22     17.04 o 
   2  13   0      226.28      234.22      9.61 o 
  -4  14   0      190.10      172.49      7.83 o 
  -3  14   0     1063.85      965.63     24.61 o 
  -2  14   0     2139.27     1891.39     68.50 o 
  -1  14   0     1858.00     1784.26    100.69 o 
   0  14   0     2558.46     2585.37     72.20 o 
   1  14   0     1885.83     1754.13     43.37 o 
  -3  15   0      459.70      404.42     21.10 o 
  -1  15   0      875.98      866.00     49.18 o 
   1 -15   1       32.19       41.10      5.48 o 
  -1 -14   1     2324.77     2305.12     74.25 o 
   0 -14   1     1918.71     1894.89     53.02 o 
   1 -14   1     1717.86     1712.97    115.90 o 
   2 -14   1        0.29        6.85      5.21 o 
   3 -14   1      576.31      529.63     19.18 o 
   4 -14   1      748.22      743.62     26.03 o 
  -2 -13   1      236.99      242.11      9.54 o 
  -1 -13   1     2351.21     2259.14     53.82 o 
   0 -13   1     1191.67     1226.29     31.09 o 
   1 -13   1     1952.44     1960.00     91.65 o 
   2 -13   1     1853.43     1742.38     40.24 o 
   3 -13   1       74.40       73.13      6.44 o 
   4 -13   1       23.51       28.39      3.60 o 
   5 -13   1      125.19      120.42      6.45 o 
  -3 -12   1     1669.27     1622.47     32.06 o 
  -2 -12   1      161.38      181.50      6.32 o 
  -1 -12   1      689.22      703.30     18.46 o 
   0 -12   1      103.91      112.37      4.86 o 
   1 -12   1      203.72      213.48      6.54 o 
   2 -12   1     2657.10     2663.02     47.32 o 
   3 -12   1      202.57      207.93      6.34 o 
   4 -12   1      115.73      123.04      4.84 o 
   5 -12   1       33.24       46.90      7.12 o 
   6 -12   1      325.08      321.40     11.25 o 
  -4 -11   1     1158.56     1141.43     23.68 o 
  -3 -11   1     2712.47     2657.58     50.00 o 
  -2 -11   1     1303.80     1251.35     26.29 o 
  -1 -11   1       20.08       23.82      2.57 o 
   0 -11   1       23.01       32.73      2.82 o 
   1 -11   1      587.00      589.02     10.79 o 
   2 -11   1     3078.55     3005.28     50.81 o 
   3 -11   1     1082.61     1060.69     20.95 o 
   4 -11   1     1046.40     1052.27     20.97 o 
   5 -11   1      683.84      692.71     15.13 o 
   6 -11   1       60.97       67.45      4.07 o 
   7 -11   1      374.02      366.36     12.13 o 
  -5 -10   1     1288.57     1314.71     26.83 o 
  -4 -10   1     1082.57     1082.05     22.31 o 
  -3 -10   1     3592.66     3432.67     63.21 o 
  -2 -10   1     4000.32     3971.08     72.47 o 
  -1 -10   1     3133.25     3133.38     57.67 o 
   0 -10   1      912.17      916.31     19.13 o 
   1 -10   1       12.02       57.72     10.96 o 
   2 -10   1      179.78      176.77      5.22 o 
   3 -10   1     2077.44     2072.22     38.15 o 
   4 -10   1      673.09      709.63     14.94 o 
   5 -10   1     1190.54     1204.16     23.76 o 
   6 -10   1     1708.76     1715.12     51.30 o 
   7 -10   1      318.26      318.88      9.89 o 
  -5  -9   1        4.55       10.73      2.72 o 
  -4  -9   1      121.05      127.19      5.04 o 
  -3  -9   1      993.93      988.92     20.12 o 
  -2  -9   1     1191.24     1174.53     27.36 o 
  -1  -9   1     7643.59     8059.21    143.56 o 
   0  -9   1      234.88      248.84      8.70 o 
   1  -9   1      597.63      576.61     10.25 o 
   2  -9   1      316.13      332.37      6.60 o 
   3  -9   1     1282.04     1271.24     24.13 o 
   4  -9   1     1603.73     1590.08     29.91 o 
   5  -9   1     1188.07     1197.10     23.44 o 
   6  -9   1     2922.29     2882.10     52.86 o 
   7  -9   1     2416.80     2364.99     75.46 o 
  -6  -8   1     3001.95     3141.79     58.92 o 
  -5  -8   1     2103.69     2112.87     40.47 o 
  -4  -8   1        9.80       15.54      2.23 o 
  -3  -8   1      198.47      199.87      5.90 o 
  -2  -8   1     1630.36     1615.07     30.53 o 
  -1  -8   1     4318.16     4405.39     79.25 o 
   0  -8   1      730.70      771.45     12.93 o 
   1  -8   1     3897.61     4194.70     63.89 o 
   2  -8   1     4269.91     4381.33     66.61 o 
   3  -8   1       18.22       22.54      2.95 o 
   4  -8   1        3.39       10.94      2.52 o 
   5  -8   1      767.35      780.03     16.05 o 
   6  -8   1     1913.50     1916.71     36.07 o 
   7  -8   1     2456.64     2414.27     46.28 o 
  -6  -7   1     3952.74     4019.70     74.08 o 
  -5  -7   1     5201.64     5344.35     96.83 o 
  -4  -7   1     1951.15     1943.75     36.69 o 
  -3  -7   1     3733.79     3696.41     67.11 o 
  -2  -7   1      780.22      774.06     15.55 o 
  -1  -7   1       23.07       22.88      2.25 o 
   0  -7   1      243.98      275.19      5.30 o 
   1  -7   1      316.92      326.74      6.17 o 
   2  -7   1     4409.32     4535.02     68.80 o 
   3  -7   1     1171.41     1215.68     22.78 o 
   4  -7   1      104.11      136.36      4.73 o 
   5  -7   1        2.01        8.26      1.76 o 
   6  -7   1      166.76      161.72      5.38 o 
   7  -7   1     2440.73     2328.64     45.28 o 
   8  -7   1     1134.36     1029.62     26.23 o 
  -6  -6   1     1142.38     1142.05     23.31 o 
  -5  -6   1     2282.64     2299.55     43.15 o 
  -4  -6   1     2408.98     2444.59     45.27 o 
  -3  -6   1     4456.65     4361.26     78.53 o 
  -2  -6   1     2049.46     1978.08     36.43 o 
  -1  -6   1     2385.15     2475.86     37.89 o 
   0  -6   1     1040.75     1047.66     16.61 o 
   1  -6   1      833.09      950.82     15.20 o 
   2  -6   1      947.01      959.06     15.34 o 
   3  -6   1     5227.48     5167.90     90.72 o 
   4  -6   1     1830.68     1820.78     33.37 o 
   5  -6   1      950.76      959.20     18.86 o 
   6  -6   1     1025.02     1014.75     20.16 o 
   7  -6   1       52.12       60.21      3.47 o 
   8  -6   1      823.07      761.75     34.48 o 
  -7  -5   1       44.37       49.06      5.11 o 
  -6  -5   1       38.14       42.17      3.15 o 
  -5  -5   1      768.41      777.39     16.24 o 
  -4  -5   1     2619.36     2635.38     48.47 o 
  -3  -5   1     3015.92     3093.86     56.12 o 
  -2  -5   1    11657.08    11530.60    206.39 o 
  -1  -5   1     5842.75     5910.94     90.03 o 
   0  -5   1        7.34       16.48      1.67 o 
   1  -5   1      827.51      868.97     14.02 o 
   2  -5   1      261.82      280.90      6.17 o 
   3  -5   1     4531.15     4589.00     80.48 o 
   4  -5   1     1007.19     1051.16     19.94 o 
   5  -5   1     5222.77     5109.01    110.46 o 
   6  -5   1     1892.05     1821.21     33.96 o 
   7  -5   1      997.01      933.45     18.90 o 
   8  -5   1      104.64       96.09      5.92 o 
  -7  -4   1     1141.53     1123.89     29.05 o 
  -6  -4   1     3619.48     3657.81     66.98 o 
  -5  -4   1      321.96      340.85      8.29 o 
  -4  -4   1       42.16       48.18      3.03 o 
  -3  -4   1      883.28      875.69     16.96 o 
  -2  -4   1     1312.58     1286.56     23.87 o 
  -1  -4   1    13888.68    14315.42    256.75 o 
   0  -4   1     2230.87     2372.03     35.99 o 
   1  -4   1     3001.95     3093.91     47.05 o 
   2  -4   1     1314.58     1316.56     22.90 o 
   3  -4   1      673.46      685.40     13.17 o 
   4  -4   1     5482.06     5572.50     97.64 o 
   5  -4   1     2333.11     2324.80     42.11 o 
   6  -4   1     3782.35     3520.44     63.04 o 
   7  -4   1     3446.94     3122.38     72.13 o 
   8  -4   1      362.05      332.40     14.93 o 
  -7  -3   1     1660.88     1706.58     41.71 o 
  -6  -3   1     4458.54     4564.93    103.28 o 
  -5  -3   1     5512.89     5624.50    100.82 o 
  -4  -3   1      295.75      306.54      7.15 o 
  -3  -3   1     2437.08     2511.24     45.49 o 
  -2  -3   1        8.32       31.99      2.05 o 
  -1  -3   1       13.24       24.46      1.55 o 
   0  -3   1    13634.16    12610.72    203.28 o 
   1  -3   1     4701.27     4757.77     72.27 o 
   2  -3   1     7105.35     7108.93    169.17 o 
   3  -3   1     1605.86     1593.26     28.70 o 
   4  -3   1      975.54     1040.23     20.25 o 
   5  -3   1     1680.81     1616.02     29.71 o 
   6  -3   1     1245.37     1184.06     29.03 o 
   7  -3   1     4502.93     4112.51     93.59 o 
   8  -3   1     2043.68     1745.90     99.87 o 
  -8  -2   1      319.41      289.54     10.77 o 
  -7  -2   1      332.56      331.46     11.08 o 
  -6  -2   1     2325.64     2390.67     55.74 o 
  -5  -2   1     5443.51     5357.89     95.93 o 
  -4  -2   1     2679.11     2563.76     46.64 o 
  -3  -2   1     5710.68     5893.73    104.71 o 
  -2  -2   1     6416.52     6389.12    113.70 o 
  -1  -2   1      172.12      203.19      6.69 o 
   0  -2   1     1728.83     2162.62     37.27 o 
   1  -2   1       18.34       30.30      1.77 o 
   2  -2   1    19782.42    19234.29    335.59 o 
   3  -2   1     4365.84     4094.12     71.86 o 
   4  -2   1      506.59      528.81     10.60 o 
   5  -2   1      670.30      598.31     12.16 o 
   6  -2   1      379.14      372.34      8.51 o 
   7  -2   1     2176.00     1995.72     47.49 o 
   8  -2   1     1784.92     1568.92     61.37 o 
  -8  -1   1        4.10        5.77      2.96 o 
  -7  -1   1        0.23        3.70      2.52 o 
  -6  -1   1       86.79       82.13      4.67 o 
  -5  -1   1     2812.87     2733.91     62.32 o 
  -4  -1   1     4160.56     4070.68     61.63 o 
  -3  -1   1     8463.32     8100.73    121.71 o 
  -2  -1   1     8537.74     8102.31    122.11 o 
  -1  -1   1     7583.08     7437.84    132.43 o 
   1  -1   1      263.65      322.38      7.98 o 
   2  -1   1      677.15      610.31     11.27 o 
   3  -1   1    10952.83    10641.60    190.74 o 
   4  -1   1     6638.57     6456.95    137.86 o 
   5  -1   1     2860.34     2742.32     49.07 o 
   6  -1   1      375.80      367.51     11.23 o 
   7  -1   1       23.33       20.94      3.16 o 
   8  -1   1     1432.12     1242.27     42.20 o 
  -8   0   1      985.92      930.03     40.55 o 
  -7   0   1      575.16      547.55     15.68 o 
  -6   0   1      742.18      712.87     18.80 o 
  -5   0   1       27.58       39.17      2.97 o 
  -4   0   1     2578.75     2524.14     38.53 o 
  -3   0   1     2832.57     2716.86     47.84 o 
  -2   0   1     6408.41     6247.72    111.20 o 
  -1   0   1    14139.12    14100.32    398.66 o 
   1   0   1      142.92      173.72      3.70 o 
   2   0   1       27.87       50.18      1.39 o 
   3   0   1     4719.65     4292.40     64.79 o 
   4   0   1    11970.59    11510.38    172.62 o 
   5   0   1     7090.72     6763.01    222.21 o 
   6   0   1     2562.18     2373.43     55.24 o 
   7   0   1     3819.62     3529.02     81.12 o 
   8   0   1       15.95       14.48      3.35 o 
  -8   1   1     2925.66     2646.00     90.69 o 
  -7   1   1      974.32      919.54     23.80 o 
  -6   1   1     4149.06     3927.40     88.70 o 
  -5   1   1     2203.96     2076.66     37.37 o 
  -4   1   1      116.45      117.24      3.39 o 
  -3   1   1     1051.87     1267.07     19.60 o 
  -2   1   1       34.02       74.45      2.15 o 
  -1   1   1    14745.61    15056.16    320.59 o 
   0   1   1     8689.56     9591.74    312.08 o 
   1   1   1     6636.35     6500.07    170.08 o 
   2   1   1    10209.61    10065.04    151.63 o 
   3   1   1        0.70        3.50      0.64 o 
   4   1   1     2896.33     2628.32     40.21 o 
   5   1   1      384.11      386.62     19.86 o 
   6   1   1     3833.68     3615.97     82.40 o 
   7   1   1     4615.19     4359.72     99.48 o 
  -8   2   1     1461.87     1291.36     48.63 o 
  -7   2   1     1132.50     1069.97     27.07 o 
  -6   2   1     2026.43     1884.58     34.54 o 
  -5   2   1     6467.79     6019.80    105.41 o 
  -4   2   1      323.60      297.86      6.84 o 
  -3   2   1     6403.55     6637.16    115.67 o 
  -2   2   1     2479.92     2469.38     43.26 o 
  -1   2   1      641.32      713.52     16.97 o 
   0   2   1     5788.84     5487.03     96.33 o 
   1   2   1       29.10       34.65      2.42 o 
   2   2   1     2682.82     2594.58     64.87 o 
   3   2   1      841.12      857.82     16.48 o 
   4   2   1       60.73       60.53      2.78 o 
   5   2   1      114.02      117.05      4.05 o 
   6   2   1      949.42      928.85     24.07 o 
   7   2   1     2109.66     2019.83     48.55 o 
  -8   3   1      221.81      197.31     11.23 o 
  -7   3   1      495.28      467.24     10.50 o 
  -6   3   1     2461.60     2394.96     55.48 o 
  -5   3   1     3579.44     3367.44     72.51 o 
  -4   3   1     5489.04     5225.90     91.53 o 
  -3   3   1     2936.65     2833.90     49.96 o 
  -2   3   1       37.42       57.83      3.49 o 
  -1   3   1      202.09      163.24      3.40 o 
   0   3   1     4249.69     4696.69     71.06 o 
   1   3   1     1887.19     1862.37     33.68 o 
   2   3   1     3840.04     3702.80     66.15 o 
   3   3   1     3446.53     3254.65     58.73 o 
   4   3   1     2079.22     2009.54     39.80 o 
   5   3   1        5.49        5.52      1.95 o 
   6   3   1      223.89      228.01      8.74 o 
   7   3   1       87.71       86.72      5.85 o 
  -8   4   1      809.82      764.31     20.87 o 
  -7   4   1        8.13       13.18      2.08 o 
  -6   4   1        4.08       12.90      1.75 o 
  -5   4   1     3490.48     3527.24     97.99 o 
  -4   4   1    11034.78    11120.31    239.78 o 
  -3   4   1     3160.17     3080.92     68.87 o 
  -2   4   1     9912.96     9959.15    206.60 o 
  -1   4   1      553.74      559.43      9.06 o 
   0   4   1        1.41       -0.95      0.95 o 
   1   4   1     3364.45     3363.33     60.20 o 
   2   4   1     1536.87     1605.09     29.62 o 
   3   4   1     9692.14     9702.55    172.76 o 
   4   4   1     4627.23     4486.80     80.92 o 
   5   4   1      839.57      862.35     17.71 o 
   6   4   1      244.35      255.07      9.52 o 
   7   4   1      319.20      318.90     11.62 o 
  -8   5   1     3271.08     2805.19    135.76 o 
  -7   5   1      849.88      775.73     16.02 o 
  -6   5   1     2224.34     2061.90     37.79 o 
  -5   5   1      352.94      365.75      8.25 o 
  -4   5   1     2788.93     2734.78     48.75 o 
  -3   5   1     3205.62     3251.93     57.47 o 
  -2   5   1     4683.46     5018.33    105.95 o 
  -1   5   1    15552.82    15712.06    237.69 o 
   0   5   1     4202.75     4408.69     66.51 o 
   1   5   1      668.21      814.18     15.77 o 
   2   5   1      196.82      209.58      7.74 o 
   3   5   1     2681.37     2645.75     48.40 o 
   4   5   1     6818.91     6850.26    122.54 o 
   5   5   1     2365.11     2468.57     46.18 o 
   6   5   1     2689.61     2757.77     64.68 o 
  -8   6   1     2095.22     1923.89     57.57 o 
  -7   6   1     2249.12     2031.35     37.85 o 
  -6   6   1     4149.11     3981.52     70.92 o 
  -5   6   1     3698.14     3535.48     63.02 o 
  -4   6   1     1628.38     1570.82     28.89 o 
  -3   6   1       92.83       94.20      4.77 o 
  -2   6   1     2251.05     2401.34     63.47 o 
  -1   6   1     4681.85     5045.39    120.66 o 
   0   6   1    11066.68    11766.30    178.48 o 
   1   6   1      904.31      934.98     18.07 o 
   2   6   1      394.91      395.62      8.83 o 
   3   6   1      140.82      135.09      4.43 o 
   4   6   1      973.27      998.30     20.08 o 
   5   6   1     1024.18     1053.58     21.59 o 
   6   6   1     1906.22     2060.36     74.66 o 
  -8   7   1      505.99      458.92     13.50 o 
  -7   7   1     1844.47     1732.61     32.79 o 
  -6   7   1     1535.27     1474.69     27.98 o 
  -5   7   1     8206.22     8006.06    140.14 o 
  -4   7   1     3207.44     3254.52     57.98 o 
  -3   7   1      947.53      958.17     17.12 o 
  -2   7   1      968.63     1015.31     16.39 o 
  -1   7   1     1194.41     1314.05     26.69 o 
   0   7   1     3937.47     4159.21     63.10 o 
   1   7   1     1003.66      964.02     18.85 o 
   2   7   1     2758.64     2864.57     52.38 o 
   3   7   1     1046.06     1029.81     20.54 o 
   4   7   1       17.42       28.03      2.60 o 
   5   7   1      360.06      376.48      9.75 o 
   6   7   1      596.09      625.24     18.76 o 
  -8   8   1       35.20       35.95      3.24 o 
  -7   8   1      495.62      478.61     11.20 o 
  -6   8   1      535.80      511.54     11.48 o 
  -5   8   1     3646.94     3631.36     64.95 o 
  -4   8   1     5386.37     5228.47     92.30 o 
  -3   8   1     1409.19     1473.08     23.38 o 
  -2   8   1      591.32      606.49     11.39 o 
  -1   8   1      459.34      423.12      7.79 o 
   0   8   1      790.67      844.90     14.05 o 
   1   8   1     4128.18     4341.54     83.72 o 
   2   8   1     3053.27     2997.72     55.11 o 
   3   8   1     3201.55     3187.29     58.60 o 
   4   8   1     2264.62     2222.46     42.07 o 
   5   8   1       11.08       15.43      2.62 o 
  -7   9   1      228.79      215.06      6.68 o 
  -6   9   1       20.63       33.00      2.77 o 
  -5   9   1      651.13      647.30     13.65 o 
  -4   9   1     3228.27     3209.40     57.70 o 
  -3   9   1     2270.10     2350.39     37.61 o 
  -2   9   1     3335.81     3471.23     53.30 o 
  -1   9   1      582.24      612.69     10.85 o 
   0   9   1     1514.48     1543.30     24.74 o 
   1   9   1     2380.20     2412.62     50.65 o 
   2   9   1      615.14      606.78     13.29 o 
   3   9   1     1951.83     1935.00     36.92 o 
   4   9   1     3251.34     3235.88     60.13 o 
   5   9   1     1368.19     1452.00     47.49 o 
  -7  10   1     1022.06      956.63     54.66 o 
  -6  10   1      960.22      945.19     24.13 o 
  -5  10   1      704.52      689.86     18.28 o 
  -4  10   1      447.02      410.40     15.07 o 
  -3  10   1     2333.05     2271.72     51.18 o 
  -2  10   1      435.20      459.60     10.37 o 
  -1  10   1     4312.49     4520.96     69.12 o 
   0  10   1      616.88      645.83     13.95 o 
   1  10   1      320.53      338.23      8.67 o 
   2  10   1       11.88       18.94      2.72 o 
   3  10   1      341.87      341.70      9.09 o 
   4  10   1     2725.62     2713.78     51.23 o 
  -7  11   1     2597.50     2455.97    118.09 o 
  -6  11   1     1259.54     1147.60     28.68 o 
  -5  11   1     3864.46     3666.50     81.41 o 
  -4  11   1      245.78      230.18      8.29 o 
  -3  11   1      423.51      402.22     18.91 o 
  -2  11   1      889.27      888.36     19.71 o 
  -1  11   1     1742.62     1711.13     31.79 o 
   0  11   1     2911.69     2905.22     78.91 o 
   1  11   1      893.50      861.02     22.93 o 
   2  11   1      363.28      312.33     10.93 o 
   3  11   1      138.45      139.07      7.09 o 
   4  11   1      221.18      215.34      9.28 o 
  -6  12   1     2299.30     2135.03     50.00 o 
  -5  12   1     3560.11     3313.21     74.47 o 
  -4  12   1     2115.83     2002.57     46.38 o 
  -3  12   1      706.70      674.91     18.10 o 
  -2  12   1       84.51       84.73      4.05 o 
  -1  12   1      304.15      300.20     10.20 o 
   0  12   1      911.97      920.24     24.38 o 
   1  12   1     2990.15     2838.45     66.34 o 
   2  12   1     1057.48     1018.33     26.99 o 
   3  12   1      417.09      405.35     13.63 o 
  -5  13   1      815.68      758.28     20.66 o 
  -4  13   1     2173.15     1995.66     46.53 o 
  -3  13   1     1050.63      969.69     24.54 o 
  -2  13   1      320.46      323.02     15.07 o 
  -1  13   1      355.30      388.34     12.57 o 
   0  13   1      303.77      310.97     12.19 o 
   1  13   1     2798.08     2694.76     71.51 o 
   2  13   1      885.71      870.72     24.11 o 
  -4  14   1     1704.69     1574.57     73.70 o 
  -3  14   1     1796.15     1650.99     39.26 o 
  -2  14   1      796.12      737.59     31.51 o 
  -1  14   1      746.60      717.46     30.00 o 
   0  14   1      617.24      623.63     25.07 o 
   1 -15   2     2528.18     2533.36     80.28 o 
   3 -15   2     1294.06     1228.87     39.46 o 
  -1 -14   2      338.26      359.48     16.17 o 
   0 -14   2      130.71      136.45      8.77 o 
   1 -14   2      490.74      502.78     19.73 o 
   3 -14   2     1619.47     1583.96     49.32 o 
   4 -14   2     4616.98     4573.25    133.98 o 
  -2 -13   2      863.73      856.81     22.18 o 
  -1 -13   2      671.32      677.00     21.78 o 
   0 -13   2     1726.06     1763.54     40.96 o 
   1 -13   2      458.49      455.43     13.22 o 
   2 -13   2      136.45      143.92      6.06 o 
   3 -13   2      935.14      873.95     21.44 o 
   4 -13   2     1054.75     1027.48     33.98 o 
   5 -13   2     1776.59     1747.81     54.80 o 
  -3 -12   2      380.07      378.66     10.03 o 
  -2 -12   2      980.64     1013.66     21.19 o 
  -1 -12   2     1135.91     1167.23     25.00 o 
   0 -12   2     1910.71     2020.02     51.31 o 
   1 -12   2     2208.60     2270.62     47.40 o 
   2 -12   2      116.18      121.16      3.94 o 
   3 -12   2       15.59       30.48      2.76 o 
   4 -12   2        2.34        8.24      3.36 o 
   5 -12   2      902.49      893.55     27.18 o 
   6 -12   2     1099.81     1097.53     33.11 o 
  -4 -11   2     1049.36     1048.98     22.02 o 
  -3 -11   2       23.20       34.34      3.09 o 
  -2 -11   2      769.28      784.62     16.81 o 
  -1 -11   2     2896.44     2879.70     59.61 o 
   0 -11   2     1739.27     1789.02     34.17 o 
   1 -11   2     5144.11     5202.46    105.47 o 
   2 -11   2     1921.56     1927.30     43.98 o 
   3 -11   2      188.58      202.66      5.99 o 
   4 -11   2      951.77      964.36     19.63 o 
   5 -11   2      305.98      306.88      8.34 o 
   6 -11   2     1265.22     1235.03     24.90 o 
  -5 -10   2      655.45      626.11     14.59 o 
  -4 -10   2     2001.77     1962.74     37.76 o 
  -3 -10   2     2961.48     2820.68     52.49 o 
  -2 -10   2       50.78       52.66      3.33 o 
  -1 -10   2      549.51      589.86     13.02 o 
   0 -10   2     1913.80     1956.36     31.01 o 
   1 -10   2     5957.93     6074.54     92.09 o 
   2 -10   2     7520.24     7517.13    167.86 o 
   3 -10   2     4078.20     4016.35     71.60 o 
   4 -10   2     3214.97     3258.97     58.90 o 
   5 -10   2      717.63      722.41     15.52 o 
   6 -10   2       21.94       24.10      2.90 o 
   7 -10   2      162.74      157.69      6.01 o 
  -5  -9   2      318.23      335.42      9.06 o 
  -4  -9   2     1073.88     1051.06     21.45 o 
  -3  -9   2     4590.94     4547.69     82.44 o 
  -2  -9   2     2259.69     2261.74     42.13 o 
  -1  -9   2     1527.67     1514.81     28.96 o 
   0  -9   2      296.66      287.52      5.88 o 
   1  -9   2      738.23      737.87     12.65 o 
   2  -9   2     6118.92     6268.37     99.87 o 
   3  -9   2     2498.93     2563.62     46.46 o 
   4  -9   2     4028.54     4176.90     74.36 o 
   5  -9   2     1813.46     1813.88     34.22 o 
   6  -9   2     1317.36     1351.05     34.17 o 
   7  -9   2       33.38       44.94      4.26 o 
  -6  -8   2      556.61      557.52     13.37 o 
  -5  -8   2       64.60       74.28      3.98 o 
  -4  -8   2       50.47       49.45      3.20 o 
  -3  -8   2     1060.68     1049.10     20.81 o 
  -2  -8   2     4823.11     4974.99     89.33 o 
  -1  -8   2     4887.40     5024.23     90.06 o 
   0  -8   2     2242.42     2418.70     42.17 o 
   1  -8   2      736.77      717.77     12.18 o 
   2  -8   2      168.20      177.88      4.04 o 
   3  -8   2     4136.85     4140.25     73.30 o 
   4  -8   2      279.45      279.76      7.14 o 
   5  -8   2     4448.29     4497.72     80.21 o 
   6  -8   2     2782.99     2754.74     54.18 o 
   7  -8   2      408.15      406.52     14.23 o 
  -6  -7   2     2730.23     2820.85     52.95 o 
  -5  -7   2       65.24       68.79      3.74 o 
  -4  -7   2     1018.18      998.41     20.02 o 
  -3  -7   2      148.56      161.15      4.92 o 
  -2  -7   2     4379.96     4162.62     74.92 o 
  -1  -7   2     5985.46     6209.27     94.29 o 
   0  -7   2     3748.12     3705.02     56.33 o 
   1  -7   2    10425.27    10649.87    161.59 o 
   2  -7   2     3055.96     3126.18     47.75 o 
   3  -7   2      166.72      187.11      5.05 o 
   4  -7   2       46.74       42.66      2.63 o 
   5  -7   2      953.36      982.39     19.46 o 
   6  -7   2     1814.07     1832.24     34.55 o 
   7  -7   2      760.60      755.39     26.80 o 
  -7  -6   2      597.66      647.43     18.99 o 
  -6  -6   2     1647.15     1720.74     41.93 o 
  -5  -6   2     1186.53     1197.41     23.73 o 
  -4  -6   2     1744.14     1709.75     32.33 o 
  -3  -6   2      534.18      568.60     11.87 o 
  -2  -6   2     1646.72     1661.66     30.82 o 
  -1  -6   2     1468.91     1546.67     24.08 o 
   0  -6   2      787.83      812.60     13.18 o 
   1  -6   2    11103.03    11005.93    167.14 o 
   2  -6   2     8312.68     8471.42    127.61 o 
   3  -6   2     1187.59     1219.74     22.69 o 
   4  -6   2     2906.51     3034.72     54.38 o 
   5  -6   2       63.06       66.04      4.01 o 
   6  -6   2      621.77      603.14     13.10 o 
   7  -6   2      568.65      559.62     12.70 o 
   8  -6   2      938.52      822.74     53.70 o 
  -7  -5   2        6.11        9.24      3.16 o 
  -6  -5   2      574.64      600.17     13.46 o 
  -5  -5   2     1411.49     1453.78     28.06 o 
  -4  -5   2     1070.65     1021.18     20.02 o 
  -3  -5   2     2805.61     2802.75     50.92 o 
  -2  -5   2       57.63       68.37      3.32 o 
  -1  -5   2       11.37       27.37      1.62 o 
   0  -5   2     4101.05     4073.73     62.28 o 
   1  -5   2     6337.80     6889.11    104.53 o 
   2  -5   2    10781.52    10474.63    158.16 o 
   3  -5   2     7627.55     7735.18    135.10 o 
   4  -5   2     3304.15     3285.89     58.87 o 
   5  -5   2     3573.87     3543.55     63.43 o 
   6  -5   2      820.76      793.26     16.28 o 
   7  -5   2      339.22      331.19      9.54 o 
   8  -5   2      173.35      158.17      9.32 o 
  -7  -4   2      742.64      759.62     20.94 o 
  -6  -4   2       14.39       22.06      2.39 o 
  -5  -4   2     1415.55     1381.15     26.59 o 
  -4  -4   2      735.09      783.47     15.66 o 
  -3  -4   2     5527.33     5718.16    101.86 o 
  -2  -4   2     8935.45     8767.87    157.62 o 
  -1  -4   2     4468.29     4684.83     71.48 o 
   0  -4   2      302.43      485.07      8.00 o 
   1  -4   2       14.81       28.90      1.23 o 
   2  -4   2     2221.35     2056.48     31.47 o 
   3  -4   2     3982.27     4018.96     93.84 o 
   4  -4   2     2791.06     2889.27     51.59 o 
   5  -4   2     3961.21     3872.03     68.95 o 
   6  -4   2     3335.05     3221.69     57.85 o 
   7  -4   2       60.46       66.27      3.52 o 
   8  -4   2       23.85       22.37      3.82 o 
  -7  -3   2     2476.22     2547.28     59.99 o 
  -6  -3   2      816.59      806.43     21.13 o 
  -5  -3   2        6.18       15.21      3.78 o 
  -4  -3   2        1.68       11.25      1.38 o 
  -3  -3   2     2000.58     1828.14     33.40 o 
  -2  -3   2    13333.59    13302.65    237.59 o 
  -1  -3   2     4909.25     4796.00     73.26 o 
   0  -3   2     3856.51     4057.13     61.74 o 
   1  -3   2     7971.52     7648.56    121.37 o 
   2  -3   2     1928.50     2015.31     36.73 o 
   3  -3   2     3186.51     3220.51     75.62 o 
   4  -3   2       22.90       31.81      1.97 o 
   5  -3   2     5969.71     5974.27    104.95 o 
   6  -3   2     2955.05     2813.52     50.84 o 
   7  -3   2     1098.09      967.69     25.16 o 
   8  -3   2      515.07      455.93     36.03 o 
  -8  -2   2      618.65      621.21     18.22 o 
  -7  -2   2     1009.97     1025.36     26.44 o 
  -6  -2   2     3013.01     2912.31     66.85 o 
  -5  -2   2      251.84      242.83      6.10 o 
  -4  -2   2       30.50       22.61      1.75 o 
  -3  -2   2       36.99       52.59      2.13 o 
  -2  -2   2     3624.16     3664.14     64.98 o 
  -1  -2   2     5086.37     4880.57     74.07 o 
   0  -2   2     2201.01     1878.39     32.55 o 
   1  -2   2    28436.70    26844.10    603.34 o 
   2  -2   2    11426.04    11054.95    258.54 o 
   3  -2   2     1201.87     1210.71     22.14 o 
   4  -2   2      523.00      532.70     14.74 o 
   5  -2   2       57.92       62.62      3.85 o 
   6  -2   2      895.90      852.19     24.88 o 
   7  -2   2     1798.45     1624.00     39.38 o 
   8  -2   2      472.04      380.95     21.23 o 
  -8  -1   2        1.36        5.52      2.89 o 
  -7  -1   2      418.32      423.46     12.91 o 
  -6  -1   2     2796.87     2801.37     64.43 o 
  -5  -1   2     1343.90     1300.61     24.58 o 
  -4  -1   2       24.83       25.85      1.44 o 
  -3  -1   2      812.42      828.95     13.14 o 
  -2  -1   2      545.64      511.52      8.22 o 
  -1  -1   2      226.80      237.81      3.93 o 
   0  -1   2     6471.86     6635.61    113.09 o 
   1  -1   2     6601.31     5983.00     90.29 o 
   2  -1   2     7483.45     6843.47    119.82 o 
   3  -1   2     6787.84     6576.74    114.84 o 
   4  -1   2     1365.99     1353.12     24.88 o 
   5  -1   2      952.02      889.32     17.21 o 
   6  -1   2       12.01       43.29      5.48 o 
   7  -1   2      870.89      789.44     21.30 o 
   8  -1   2      852.87      751.24     37.54 o 
  -8   0   2      275.70      274.74     10.10 o 
  -7   0   2        0.03        2.47      2.74 o 
  -6   0   2     1043.21     1035.74     25.66 o 
  -5   0   2     2230.54     2187.81     33.84 o 
  -4   0   2      368.37      371.19      6.62 o 
  -3   0   2     8439.96     8297.57    146.96 o 
  -2   0   2       20.74       55.68      1.66 o 
  -1   0   2     1201.26     1073.85     18.91 o 
   0   0   2     4645.46     4225.13     87.55 o 
   1   0   2      624.00      654.38     10.23 o 
   2   0   2     9881.25     9578.55    151.36 o 
   3   0   2     7551.19     7402.00    111.21 o 
   4   0   2     3884.12     3596.51     56.13 o 
   5   0   2     5056.52     4918.10    156.86 o 
   6   0   2      634.96      607.88     16.77 o 
   7   0   2      211.34      207.18      8.47 o 
  -8   1   2     1039.47      998.35     26.21 o 
  -7   1   2      475.15      461.41     13.50 o 
  -6   1   2      123.77      122.11      4.95 o 
  -5   1   2      730.33      686.82     13.47 o 
  -4   1   2     5036.40     5020.47     75.65 o 
  -3   1   2     4425.91     4600.95     69.12 o 
  -2   1   2    16480.53    16622.19    316.78 o 
  -1   1   2     6882.96     6512.57    113.91 o 
   0   1   2       21.61       31.10      3.56 o 
   1   1   2     4829.53     5031.12     76.11 o 
   2   1   2       50.02       74.44      2.53 o 
   3   1   2     4872.65     4679.59     70.64 o 
   4   1   2     1246.26     1224.61     19.48 o 
   5   1   2     3811.20     3647.01     82.68 o 
   6   1   2     2037.94     1976.09     46.91 o 
   7   1   2      340.87      337.49     11.62 o 
  -8   2   2      713.69      671.94     24.25 o 
  -7   2   2     1520.98     1420.08     34.55 o 
  -6   2   2     2944.52     2759.65     49.64 o 
  -5   2   2       21.44       23.56      2.74 o 
  -4   2   2      624.02      583.41     20.30 o 
  -3   2   2       49.04       42.29      2.43 o 
  -2   2   2     6915.52     6623.87    121.89 o 
  -1   2   2     7101.53     7222.18    126.19 o 
   0   2   2    10536.76    11094.29    193.52 o 
   1   2   2     2873.93     2717.76     60.03 o 
   2   2   2     2580.46     2443.37     37.23 o 
   3   2   2      482.87      479.85      8.20 o 
   4   2   2      355.83      359.91      8.12 o 
   5   2   2      735.20      733.46     15.12 o 
   6   2   2     1256.73     1255.00     31.44 o 
   7   2   2     1290.32     1248.27     35.62 o 
  -8   3   2      246.00      230.00      8.81 o 
  -7   3   2      987.30      911.86     18.26 o 
  -6   3   2     2854.19     2583.95     46.56 o 
  -5   3   2       12.63       23.39      3.97 o 
  -4   3   2      265.84      289.50      8.50 o 
  -3   3   2      863.83      960.40     17.67 o 
  -2   3   2     8817.44     8825.99    154.45 o 
  -1   3   2    14407.55    14853.09    326.22 o 
   0   3   2     7873.62     7948.73    120.29 o 
   1   3   2    17727.18    17533.05    356.84 o 
   2   3   2     6322.18     6282.89    111.84 o 
   3   3   2      223.62      234.71      5.81 o 
   4   3   2       39.14       36.45      2.36 o 
   5   3   2        9.76       14.47      1.97 o 
   6   3   2     1024.45     1005.07     26.13 o 
   7   3   2      959.49      971.78     26.02 o 
  -8   4   2        3.92        6.52      2.69 o 
  -7   4   2      882.38      816.48     16.63 o 
  -6   4   2     1765.57     1709.30     31.69 o 
  -5   4   2     3325.68     3109.85     59.22 o 
  -4   4   2     3193.11     3128.71     61.28 o 
  -3   4   2     2211.61     2105.48     38.06 o 
  -2   4   2      101.77      126.27      4.15 o 
  -1   4   2     1229.68     1267.83     19.60 o 
   0   4   2    10253.88    10773.68    162.66 o 
   1   4   2     6224.15     6161.29     92.63 o 
   2   4   2     9831.79     9903.20    182.33 o 
   3   4   2     7920.46     7851.79    139.65 o 
   4   4   2      217.23      226.41      6.16 o 
   5   4   2      402.41      407.86      9.79 o 
   6   4   2      442.63      464.16     14.51 o 
   7   4   2      877.29      878.18     45.07 o 
  -8   5   2      382.51      363.40      9.21 o 
  -7   5   2      212.91      205.13      5.97 o 
  -6   5   2       47.73       60.86      3.07 o 
  -5   5   2     3852.33     3789.24     67.11 o 
  -4   5   2     3510.42     3619.20     64.01 o 
  -3   5   2     5998.17     6245.91    121.39 o 
  -2   5   2     3071.26     3123.13     89.38 o 
  -1   5   2     2667.89     3001.53     45.54 o 
   0   5   2      342.86      352.16      6.24 o 
   1   5   2      845.16      838.36     13.50 o 
   2   5   2     5731.84     5854.04    104.27 o 
   3   5   2     9695.77     9714.90    172.42 o 
   4   5   2     5751.42     5896.96    105.90 o 
   5   5   2     1190.17     1194.59     23.90 o 
   6   5   2      516.83      554.23     16.85 o 
  -8   6   2      366.36      348.35      9.21 o 
  -7   6   2     1544.88     1435.22     27.49 o 
  -6   6   2      568.73      554.38     11.96 o 
  -5   6   2      596.45      576.22     11.96 o 
  -4   6   2     2808.83     2705.06     48.32 o 
  -3   6   2      510.99      479.48     10.72 o 
  -2   6   2    19155.32    20038.33    484.30 o 
  -1   6   2     8776.74     9279.29    177.06 o 
   0   6   2     3650.66     3890.01     58.93 o 
   1   6   2     4162.94     4157.22     91.02 o 
   2   6   2      309.12      311.34      7.48 o 
   3   6   2     3290.75     3390.18     61.81 o 
   4   6   2      585.55      593.20     13.09 o 
   5   6   2     1526.97     1573.93     30.83 o 
   6   6   2     1615.83     1762.91     67.81 o 
  -8   7   2      796.11      732.65     15.86 o 
  -7   7   2      740.31      663.46     14.21 o 
  -6   7   2     1510.71     1463.10     27.83 o 
  -5   7   2      125.28      140.30      7.23 o 
  -4   7   2        8.56       25.22      2.43 o 
  -3   7   2        7.37       13.96      2.32 o 
  -2   7   2     4532.25     4538.24    121.21 o 
  -1   7   2     6141.33     6410.50    112.28 o 
   0   7   2     5251.99     5626.84     85.00 o 
   1   7   2     1947.89     1998.52     52.38 o 
   2   7   2     1708.02     1706.23     32.19 o 
   3   7   2        4.52       10.70      1.87 o 
   4   7   2      310.26      317.31      8.35 o 
   5   7   2      122.12      128.58      5.29 o 
   6   7   2     1162.59     1279.82     45.48 o 
  -8   8   2      339.31      288.66      8.09 o 
  -7   8   2      493.78      478.87     11.24 o 
  -6   8   2      934.58      901.59     18.31 o 
  -5   8   2     1295.34     1233.83     23.61 o 
  -4   8   2      164.13      200.98      8.75 o 
  -3   8   2       11.14       17.83      1.65 o 
  -2   8   2     1845.28     1880.68     55.84 o 
  -1   8   2     5031.11     5001.22     75.86 o 
   0   8   2     6548.61     6772.33    115.14 o 
   1   8   2     4835.14     4862.57     87.47 o 
   2   8   2     2605.47     2702.66     50.04 o 
   3   8   2     1465.78     1453.92     28.32 o 
   4   8   2        4.14        8.01      2.12 o 
   5   8   2       69.78       70.27      4.34 o 
  -7   9   2       50.79       59.23      8.22 o 
  -6   9   2     1587.55     1475.51     35.22 o 
  -5   9   2     4745.11     4550.46     99.63 o 
  -4   9   2     1848.65     1818.71     44.39 o 
  -3   9   2      919.69      903.97     17.61 o 
  -2   9   2     1089.05     1127.41     21.38 o 
  -1   9   2      582.59      565.71     11.76 o 
   0   9   2     3128.45     3173.82     58.11 o 
   1   9   2     1814.80     1828.26     34.66 o 
   2   9   2     4831.44     4849.69    108.17 o 
   3   9   2     4640.81     4593.81     83.52 o 
   4   9   2      118.10      112.51      4.93 o 
   5   9   2      134.17      143.83      7.55 o 
  -7  10   2       46.13       41.21      5.62 o 
  -6  10   2        5.63       15.53      5.62 o 
  -5  10   2     2750.34     2627.01     59.57 o 
  -4  10   2     3598.68     3549.41     78.72 o 
  -3  10   2     2193.08     2188.27     56.35 o 
  -2  10   2     4684.03     4765.07    106.31 o 
  -1  10   2     1878.16     1875.28     34.52 o 
   0  10   2       25.20       34.56      6.16 o 
   1  10   2      148.48      146.19      6.69 o 
   2  10   2     1450.15     1371.12     34.21 o 
   3  10   2     2788.05     2650.69     62.29 o 
   4  10   2     1583.50     1624.67     40.49 o 
  -7  11   2      832.03      798.19     26.17 o 
  -6  11   2      311.51      296.20     10.66 o 
  -5  11   2        5.18       19.86      5.62 o 
  -4  11   2     2049.93     1875.18     43.49 o 
  -3  11   2     2046.11     2043.71     46.92 o 
  -2  11   2     6830.20     6939.24    121.65 o 
  -1  11   2     3771.21     3781.77    106.31 o 
   0  11   2     2546.82     2509.25     58.70 o 
   1  11   2      129.53      128.49      6.54 o 
   2  11   2       84.56      102.04      8.77 o 
   3  11   2      444.46      438.82     14.28 o 
  -6  12   2     2180.20     2046.60     74.94 o 
  -5  12   2      700.47      661.31     28.50 o 
  -4  12   2       90.45       91.08      5.52 o 
  -3  12   2      296.90      282.70      9.66 o 
  -2  12   2     2129.82     2104.79     55.21 o 
  -1  12   2     6088.66     5985.38    139.74 o 
   0  12   2     2972.60     2900.61     67.67 o 
   1  12   2     1101.03     1054.20     36.85 o 
   2  12   2     1924.74     1796.58     44.12 o 
  -5  13   2     1805.17     1637.00     44.52 o 
  -4  13   2      658.86      625.46     17.64 o 
  -3  13   2        2.54        4.44      2.88 o 
  -2  13   2       19.65       21.88      4.66 o 
  -1  13   2     1375.00     1396.89     34.99 o 
   0  13   2     2025.78     1986.22     48.14 o 
   1  13   2     1748.86     1640.50     40.88 o 
  -4  14   2     1002.88      891.80     23.56 o 
  -3  14   2      666.42      627.67     17.64 o 
  -2  14   2      409.13      373.73     19.73 o 
  -1  14   2       18.93       24.88      3.85 o 
   0  14   2      345.41      327.01     11.98 o 
  -1 -14   3        7.80        9.17      2.69 o 
   0 -14   3     1813.88     1926.17     45.02 o 
   1 -14   3      893.82      900.35     33.98 o 
   2 -14   3      938.80      895.69     33.70 o 
   3 -14   3     1483.98     1434.27     33.41 o 
   4 -14   3      399.15      390.44     16.17 o 
  -2 -13   3     1605.07     1587.14     37.67 o 
  -1 -13   3      571.76      583.41     16.35 o 
   0 -13   3       72.84       75.90      6.44 o 
   1 -13   3      530.97      554.16     15.44 o 
   2 -13   3      923.23      895.17     21.96 o 
   3 -13   3     1238.98     1254.22     29.55 o 
   4 -13   3     1723.59     1719.07     39.35 o 
   5 -13   3      675.58      682.37     18.36 o 
  -3 -12   3     2661.66     2663.28     60.06 o 
  -2 -12   3     1713.55     1674.42     39.13 o 
  -1 -12   3     3963.90     4105.60     89.79 o 
   0 -12   3     2023.63     2140.47     48.61 o 
   1 -12   3      370.53      372.67      8.70 o 
   2 -12   3      604.92      613.46     15.88 o 
   3 -12   3       21.97       41.13      3.67 o 
   4 -12   3     3085.53     3100.83     67.41 o 
   5 -12   3      736.02      751.36     19.63 o 
   6 -12   3       42.12       43.44      4.41 o 
  -4 -11   3       31.80       42.73      3.34 o 
  -3 -11   3     1660.59     1637.54     31.90 o 
  -2 -11   3     1280.24     1296.03     25.68 o 
  -1 -11   3     2832.52     2909.25     53.87 o 
   0 -11   3     7355.52     7817.68    139.59 o 
   1 -11   3      744.34      775.07     16.53 o 
   2 -11   3      132.48      139.92      7.41 o 
   3 -11   3       69.79       74.69      3.75 o 
   4 -11   3     2507.67     2522.30     46.57 o 
   5 -11   3     2083.90     2126.56     41.96 o 
   6 -11   3     1247.83     1304.02     31.13 o 
  -5 -10   3     1237.08     1262.15     25.73 o 
  -4 -10   3     1925.96     1867.10     36.04 o 
  -3 -10   3        2.32        7.43      2.72 o 
  -2 -10   3      328.86      314.60      8.10 o 
  -1 -10   3     2150.98     2201.44     41.14 o 
   0 -10   3     5931.29     6181.49     93.83 o 
   1 -10   3     5699.28     5674.09     86.45 o 
   2 -10   3     2748.75     2792.29     43.40 o 
   3 -10   3      940.21      951.20     22.97 o 
   4 -10   3       31.79       35.54      3.98 o 
   5 -10   3     1877.91     1887.74     36.31 o 
   6 -10   3     2365.87     2315.59     68.73 o 
   7 -10   3     2129.74     2131.12     91.45 o 
  -5  -9   3     2508.52     2462.67     46.61 o 
  -4  -9   3     6774.15     6573.23    118.18 o 
  -3  -9   3     2424.36     2382.19     44.36 o 
  -2  -9   3     1391.80     1289.63     24.99 o 
  -1  -9   3      580.04      584.37     12.52 o 
   0  -9   3      567.79      554.72      9.85 o 
   1  -9   3     2897.09     3050.54     46.98 o 
   2  -9   3     3334.24     3345.05     51.37 o 
   3  -9   3     2342.92     2357.38     42.96 o 
   4  -9   3     4231.76     4322.87     76.98 o 
   5  -9   3        9.65       13.11      2.24 o 
   6  -9   3      836.97      850.70     26.88 o 
   7  -9   3      525.47      509.70     31.18 o 
  -6  -8   3      158.70      166.79      6.07 o 
  -5  -8   3      677.56      693.06     15.24 o 
  -4  -8   3     3211.78     3279.52     60.24 o 
  -3  -8   3     4619.37     4563.24     82.40 o 
  -2  -8   3     3268.97     3223.72     58.62 o 
  -1  -8   3     3902.22     3890.27     59.28 o 
   0  -8   3     1703.97     1671.02     26.35 o 
   1  -8   3      497.39      505.18      8.95 o 
   2  -8   3      927.58      944.76     15.59 o 
   3  -8   3     1913.47     1994.11     36.50 o 
   4  -8   3     3743.10     3949.11     70.53 o 
   5  -8   3      692.26      702.70     14.90 o 
   6  -8   3      276.75      293.74      8.07 o 
   7  -8   3        5.85        7.09      2.29 o 
  -6  -7   3       21.25       25.91      2.72 o 
  -5  -7   3      384.69      392.17      9.70 o 
  -4  -7   3      313.67      311.65      7.89 o 
  -3  -7   3     5695.01     5605.58    100.45 o 
  -2  -7   3     3079.55     3116.19     56.41 o 
  -1  -7   3     8516.39     8679.62    133.38 o 
   0  -7   3     4031.87     4151.06     62.83 o 
   1  -7   3     1805.01     1778.39     27.78 o 
   2  -7   3      823.55      751.88     12.55 o 
   3  -7   3      222.79      239.89      6.05 o 
   4  -7   3     1543.10     1597.89     29.87 o 
   5  -7   3     1872.42     1945.71     36.27 o 
   6  -7   3     1235.00     1202.67     23.82 o 
   7  -7   3      382.20      397.70     15.79 o 
  -7  -6   3     1573.22     1633.87     40.49 o 
  -6  -6   3      261.23      269.33      7.61 o 
  -5  -6   3      904.85      888.42     18.23 o 
  -4  -6   3      232.50      252.79      6.62 o 
  -3  -6   3     1504.52     1459.35     27.47 o 
  -2  -6   3     3666.82     3672.60     65.93 o 
  -1  -6   3     1119.14     1056.74     16.86 o 
   0  -6   3     8856.13     8649.41    131.49 o 
   1  -6   3     2068.54     2102.49     32.43 o 
   2  -6   3        6.65       14.79      1.27 o 
   3  -6   3       33.63       47.60      2.50 o 
   4  -6   3       42.91       48.78      2.77 o 
   5  -6   3     5365.94     5494.34     97.31 o 
   6  -6   3     2096.13     2121.80     39.49 o 
   7  -6   3      695.09      654.06     18.74 o 
  -7  -5   3     1737.49     1831.55     44.54 o 
  -6  -5   3     2017.34     2081.38     39.48 o 
  -5  -5   3     2390.51     2445.40     45.34 o 
  -4  -5   3     3606.38     3626.10     65.60 o 
  -3  -5   3      300.13      321.18      7.37 o 
  -2  -5   3      968.14     1002.19     19.00 o 
  -1  -5   3     1198.27     1255.99     19.58 o 
   0  -5   3     7220.57     7476.44    113.74 o 
   1  -5   3     4304.45     4181.75     68.26 o 
   2  -5   3     2709.43     2673.64     40.70 o 
   3  -5   3     1127.07     1183.99     22.11 o 
   4  -5   3      316.45      358.77     13.14 o 
   5  -5   3     2686.85     2738.34     49.55 o 
   6  -5   3      664.43      652.33     14.03 o 
   7  -5   3     1781.84     1711.12     49.86 o 
  -7  -4   3      903.25      958.87     25.32 o 
  -6  -4   3     3905.10     4059.93     73.95 o 
  -5  -4   3     5583.30     5856.27    104.91 o 
  -4  -4   3     8854.18     8853.01    156.90 o 
  -3  -4   3     6288.33     6170.96    109.66 o 
  -2  -4   3     1327.70     1311.18     24.17 o 
  -1  -4   3      361.64      356.99      6.13 o 
   0  -4   3      487.76      496.31      8.41 o 
   1  -4   3     2591.80     2648.59     40.23 o 
   2  -4   3     3303.42     3110.76     47.25 o 
   3  -4   3     2502.48     2561.73     51.76 o 
   4  -4   3      721.14      723.83     14.31 o 
   5  -4   3       73.96       90.52      4.29 o 
   6  -4   3      156.24      154.53      5.06 o 
   7  -4   3      413.70      363.87     11.86 o 
   8  -4   3     1003.39      902.92     52.74 o 
  -8  -3   3     1166.46     1172.27     30.33 o 
  -7  -3   3       17.70       39.71      9.04 o 
  -6  -3   3      513.32      561.07     12.32 o 
  -5  -3   3     1900.17     1985.77     36.96 o 
  -4  -3   3     3668.25     3800.95     68.29 o 
  -3  -3   3    15458.85    15930.30    283.72 o 
  -2  -3   3     8849.00     8860.02    158.25 o 
  -1  -3   3     1733.54     1609.45     24.58 o 
   0  -3   3     1597.03     1538.67     26.66 o 
   1  -3   3      379.68      327.35      5.63 o 
   2  -3   3     9203.98     9079.28    169.68 o 
   3  -3   3      176.89      168.91      4.75 o 
   4  -3   3     1477.50     1462.45     37.68 o 
   5  -3   3     4668.44     4490.76     79.60 o 
   6  -3   3      222.14      230.89     10.12 o 
   7  -3   3       16.14       19.46      3.35 o 
  -8  -2   3     1584.99     1599.18     71.10 o 
  -7  -2   3     1079.81     1113.19     28.27 o 
  -6  -2   3       57.34       70.50      4.44 o 
  -5  -2   3       22.25       22.46      1.92 o 
  -4  -2   3       47.86       40.95      2.36 o 
  -3  -2   3    14756.70    14478.62    218.17 o 
  -2  -2   3     6112.63     5885.67     88.85 o 
  -1  -2   3    10854.20    10650.36    160.75 o 
   0  -2   3     9496.83     9317.28    159.13 o 
   1  -2   3       26.48       12.88      1.87 o 
   2  -2   3       35.28       30.59      1.33 o 
   3  -2   3       26.94       36.31      1.74 o 
   4  -2   3     1343.18     1301.66     27.43 o 
   5  -2   3     4547.00     4497.71     79.48 o 
   6  -2   3     1195.87     1107.99     27.80 o 
   7  -2   3      864.46      779.66     21.18 o 
  -8  -1   3     1111.46     1133.62     29.16 o 
  -7  -1   3     3182.13     3160.23     72.65 o 
  -6  -1   3     1897.56     1869.87     43.96 o 
  -5  -1   3     1142.70     1186.41     19.02 o 
  -4  -1   3      274.57      240.27      4.61 o 
  -3  -1   3      456.37      511.10      8.48 o 
  -2  -1   3     4489.37     4510.55     67.76 o 
  -1  -1   3      176.05      126.26      5.38 o 
   0  -1   3     7487.41     7251.69    145.79 o 
   1  -1   3     1899.55     1703.32     25.98 o 
   2  -1   3      220.58      239.23      6.01 o 
   3  -1   3       27.96       30.52      1.44 o 
   4  -1   3      374.67      356.81      7.80 o 
   5  -1   3     3158.11     2953.74     52.90 o 
   6  -1   3     1235.70     1148.13     28.66 o 
   7  -1   3     1230.55     1117.43     29.73 o 
  -8   0   3      592.61      567.92     16.54 o 
  -7   0   3     4377.00     4324.79     98.06 o 
  -6   0   3     4532.61     4416.58     99.34 o 
  -5   0   3     3248.70     3271.19     49.93 o 
  -4   0   3     3027.36     2924.10     44.52 o 
  -3   0   3      167.29      183.76      3.73 o 
  -2   0   3      896.31      878.44     13.62 o 
  -1   0   3      803.11      817.33     14.71 o 
   0   0   3     1377.75     1405.46     32.39 o 
   1   0   3     5931.47     5511.76     83.26 o 
   2   0   3     8615.09     8386.76    126.15 o 
   3   0   3      731.66      799.48     12.97 o 
   4   0   3      323.68      304.03      6.83 o 
   5   0   3      332.03      329.75     16.03 o 
   6   0   3     1682.93     1618.60     39.08 o 
   7   0   3     1576.58     1452.05     36.07 o 
  -8   1   3        7.25       15.02      3.09 o 
  -7   1   3     1248.48     1153.76     28.74 o 
  -6   1   3     4826.06     4733.47     90.33 o 
  -5   1   3     5858.75     5855.15    140.91 o 
  -4   1   3     8233.28     8323.65    124.88 o 
  -3   1   3    13654.84    13306.78    341.14 o 
  -2   1   3     1280.60     1199.00     25.63 o 
  -1   1   3      357.67      358.44     17.06 o 
   0   1   3       34.78       41.03      4.25 o 
   1   1   3    10527.41    10670.08    160.74 o 
   2   1   3      846.55      833.99     13.31 o 
   3   1   3     3948.37     3931.92     75.02 o 
   4   1   3     1652.81     1603.84     25.27 o 
   5   1   3     1157.73     1148.24     28.63 o 
   6   1   3      175.04      178.25      7.44 o 
   7   1   3      408.28      398.15     13.07 o 
  -8   2   3     1073.58      971.02     47.40 o 
  -7   2   3      132.57      144.95      6.31 o 
  -6   2   3       83.25       94.63      3.58 o 
  -5   2   3     2455.89     2290.10     51.74 o 
  -4   2   3     2741.11     2630.98     54.55 o 
  -3   2   3    19644.14    20366.18    380.41 o 
  -2   2   3     8297.84     8268.02    126.42 o 
  -1   2   3     4610.36     4508.06     81.64 o 
   0   2   3      802.36      742.02     15.49 o 
   1   2   3     1217.17     1277.34     19.97 o 
   2   2   3     1292.86     1160.44     18.25 o 
   3   2   3     1227.76     1186.75     19.14 o 
   4   2   3     2463.67     2414.31     53.83 o 
   5   2   3     4265.84     4273.66     96.79 o 
   6   2   3      447.59      431.50     13.41 o 
   7   2   3        1.09        3.58      2.94 o 
  -8   3   3     1417.15     1325.25     48.22 o 
  -7   3   3     2807.93     2646.70     48.15 o 
  -6   3   3      414.08      383.69      9.73 o 
  -5   3   3        1.15        7.98      1.28 o 
  -4   3   3        2.27        8.13      1.98 o 
  -3   3   3     2485.79     2305.40     45.01 o 
  -2   3   3     7698.69     7765.24    130.69 o 
  -1   3   3      623.01      590.21     11.69 o 
   0   3   3     1616.23     1704.41     32.20 o 
   1   3   3     3331.94     3315.73     88.98 o 
   2   3   3      132.43      141.65      3.22 o 
   3   3   3     3510.62     3579.00     64.61 o 
   4   3   3      370.24      368.98      8.63 o 
   5   3   3     4543.28     4504.01     81.67 o 
   6   3   3     2947.16     3018.42     70.29 o 
   7   3   3      606.58      629.07     35.76 o 
  -8   4   3     1290.95     1188.31     57.68 o 
  -7   4   3     4345.53     3940.59    106.82 o 
  -6   4   3     2150.61     1968.32     39.54 o 
  -5   4   3      759.96      756.42     25.17 o 
  -4   4   3      409.23      428.49     15.10 o 
  -3   4   3        3.00        3.78      1.38 o 
  -2   4   3     4483.35     4579.68     95.78 o 
  -1   4   3      426.75      386.07      7.72 o 
   0   4   3    10073.51    10593.26    159.62 o 
   1   4   3     8697.51     8535.77    128.27 o 
   2   4   3      113.37      127.53      3.80 o 
   3   4   3       15.23       27.13      2.17 o 
   4   4   3       71.73       76.22      3.47 o 
   5   4   3     2110.39     2126.89     44.01 o 
   6   4   3     1648.99     1682.32     41.35 o 
  -8   5   3      473.01      408.56      9.92 o 
  -7   5   3     3431.92     3184.98     57.66 o 
  -6   5   3     4840.23     4481.11     79.44 o 
  -5   5   3     4017.88     3716.37     74.18 o 
  -4   5   3     5498.07     5192.91     91.22 o 
  -3   5   3     5700.64     5994.38    136.56 o 
  -2   5   3      322.91      327.39      6.33 o 
  -1   5   3      170.60      214.80      4.16 o 
   0   5   3     2707.64     2883.49     43.89 o 
   1   5   3     2389.01     2429.67     37.32 o 
   2   5   3     3325.67     3207.37     58.06 o 
   3   5   3     1261.06     1285.72     24.80 o 
   4   5   3      226.03      232.57      6.55 o 
   5   5   3       15.89       20.16      2.60 o 
   6   5   3     1252.85     1331.64     47.26 o 
  -8   6   3      156.75      138.66      6.92 o 
  -7   6   3       41.55       49.97      3.98 o 
  -6   6   3     1482.31     1412.41     26.71 o 
  -5   6   3     3712.40     3578.32     63.65 o 
  -4   6   3     2996.09     3120.54     55.57 o 
  -3   6   3     5819.91     5849.02    144.39 o 
  -2   6   3     6495.18     6812.93    153.84 o 
  -1   6   3       47.66       55.64      1.93 o 
   0   6   3      349.35      379.97      6.87 o 
   1   6   3       26.08       32.64      1.75 o 
   2   6   3     4217.49     4176.42     75.26 o 
   3   6   3     6229.08     6216.25    111.27 o 
   4   6   3      558.16      567.21     12.75 o 
   5   6   3     3324.72     3431.73     66.25 o 
   6   6   3       10.44       12.15      3.73 o 
  -8   7   3      743.25      721.67     15.60 o 
  -7   7   3      582.83      552.66     12.26 o 
  -6   7   3        0.47        5.83      2.69 o 
  -5   7   3     1348.69     1197.65     22.88 o 
  -4   7   3      622.25      575.68     11.75 o 
  -3   7   3     5738.12     5893.30    142.25 o 
  -2   7   3     4128.54     4077.46    108.20 o 
  -1   7   3     1051.28     1069.74     17.31 o 
   0   7   3     2248.81     2277.96     35.26 o 
   1   7   3     1602.00     1673.14     31.46 o 
   2   7   3     1747.90     1749.98     33.09 o 
   3   7   3      594.16      576.34     12.75 o 
   4   7   3     1140.94     1133.98     23.01 o 
   5   7   3     2617.54     2749.08     75.90 o 
  -8   8   3      739.63      669.20     30.69 o 
  -7   8   3     3059.39     2762.94     62.61 o 
  -6   8   3      605.64      574.16     15.91 o 
  -5   8   3       29.10       25.32      3.15 o 
  -4   8   3      135.19      124.69      5.40 o 
  -3   8   3      313.20      308.14      8.94 o 
  -2   8   3     4228.80     4382.01     89.97 o 
  -1   8   3      424.93      422.23      9.20 o 
   0   8   3     2863.08     2957.30     52.88 o 
   1   8   3      210.29      225.33      6.23 o 
   2   8   3      532.09      532.75     11.98 o 
   3   8   3      712.62      721.28     15.56 o 
   4   8   3     1376.07     1413.25     39.84 o 
   5   8   3     2185.68     2296.49     75.72 o 
  -7   9   3     2701.10     2445.94     56.17 o 
  -6   9   3     2195.49     2038.97     47.16 o 
  -5   9   3     2146.39     2039.55     46.89 o 
  -4   9   3      708.24      699.91     30.00 o 
  -3   9   3      581.85      600.66     20.72 o 
  -2   9   3      791.64      813.97     16.17 o 
  -1   9   3     4495.50     4663.18     82.31 o 
   0   9   3     3331.92     3359.98     79.73 o 
   1   9   3     1645.98     1607.95     38.86 o 
   2   9   3     2579.81     2493.73     58.55 o 
   3   9   3        1.74        8.49      3.29 o 
   4   9   3      373.79      377.38     12.71 o 
  -7  10   3      808.09      748.66     20.58 o 
  -6  10   3     2631.89     2452.47     56.09 o 
  -5  10   3     3534.76     3346.69     74.86 o 
  -4  10   3     3643.76     3442.04     76.57 o 
  -3  10   3     4087.12     4163.97     92.69 o 
  -2  10   3      803.53      782.45     16.36 o 
  -1  10   3       53.99       61.00      3.40 o 
   0  10   3      172.64      200.02      7.95 o 
   1  10   3     2106.34     2003.09     47.94 o 
   2  10   3     3696.47     3544.69     81.67 o 
   3  10   3     1057.90     1017.59     26.87 o 
   4  10   3      131.41      135.16      7.40 o 
  -7  11   3      130.92      127.07      7.17 o 
  -6  11   3      556.89      537.26     15.93 o 
  -5  11   3     1997.08     1902.18     44.42 o 
  -4  11   3      902.19      870.05     22.37 o 
  -3  11   3     2782.05     2717.31     61.31 o 
  -2  11   3     3298.08     3350.20     60.25 o 
  -1  11   3       74.26       71.25      4.71 o 
   0  11   3      515.88      517.94     15.46 o 
   1  11   3      323.92      319.03     11.26 o 
   2  11   3     2702.84     2499.48     59.25 o 
   3  11   3     1870.56     1767.17     43.61 o 
  -6  12   3       49.39       50.62      6.44 o 
  -5  12   3      292.44      283.07     10.27 o 
  -4  12   3      291.59      277.32      9.74 o 
  -3  12   3      847.21      826.21     21.53 o 
  -2  12   3     2569.75     2555.01     46.86 o 
  -1  12   3     1746.44     1767.49     42.76 o 
   0  12   3      141.86      119.95      6.49 o 
   1  12   3      141.12      140.79      7.25 o 
   2  12   3       86.13       84.11      6.13 o 
  -5  13   3      305.52      284.08     10.60 o 
  -4  13   3       53.91       57.00      4.97 o 
  -3  13   3       62.14       62.69      4.85 o 
  -2  13   3     2004.46     1983.52     47.40 o 
  -1  13   3      628.80      600.49     17.57 o 
   0  13   3      396.63      395.89     13.43 o 
   1  13   3      438.96      414.37     14.15 o 
  -4  14   3      229.21      217.18      9.01 o 
  -3  14   3      190.37      176.18     13.70 o 
  -2  14   3      369.83      371.10     12.38 o 
  -1  14   3     1105.91     1090.97     30.82 o 
   1 -15   4       22.43       22.47      5.75 o 
  -1 -14   4     1679.43     1830.91     43.19 o 
   0 -14   4     1619.31     1670.71     39.79 o 
   1 -14   4      767.80      797.67     21.13 o 
   2 -14   4      883.60      854.86     32.61 o 
   3 -14   4       59.39       64.13      4.67 o 
   4 -14   4     1341.03     1337.74     31.97 o 
  -3 -13   4      378.66      393.83     12.59 o 
  -2 -13   4      343.50      352.03     11.43 o 
  -1 -13   4     1358.41     1424.28     34.28 o 
   0 -13   4     1909.06     2053.47     51.92 o 
   1 -13   4     1774.82     1862.21     43.17 o 
   2 -13   4     3883.93     3847.70     82.53 o 
   3 -13   4     1632.51     1596.35     36.71 o 
   4 -13   4      317.80      325.49     11.64 o 
   5 -13   4       75.31       89.19      5.65 o 
  -3 -12   4     1039.55     1046.93     37.26 o 
  -2 -12   4     1416.81     1402.89     33.42 o 
  -1 -12   4      185.73      206.10      7.80 o 
   0 -12   4      725.70      766.21     19.82 o 
   1 -12   4      993.89     1006.34     19.58 o 
   2 -12   4     2219.26     2204.42     48.60 o 
   3 -12   4     3438.55     3509.95     75.52 o 
   4 -12   4     4020.16     4161.57     89.17 o 
   5 -12   4      727.26      758.08     20.00 o 
  -4 -11   4      728.39      740.37     19.66 o 
  -3 -11   4      588.08      578.63     15.88 o 
  -2 -11   4      925.31      963.81     23.82 o 
  -1 -11   4     1123.95     1206.21     28.76 o 
   0 -11   4      213.17      213.21      7.61 o 
   1 -11   4      190.03      200.42      5.55 o 
   2 -11   4      429.68      425.14     12.74 o 
   3 -11   4     3869.75     3848.24     82.21 o 
   4 -11   4     5028.77     5214.89    110.46 o 
   5 -11   4     1593.98     1666.67     38.48 o 
   6 -11   4     1454.77     1515.57     35.77 o 
  -5 -10   4       64.60       69.18      4.80 o 
  -4 -10   4      217.86      206.74      6.57 o 
  -3 -10   4      399.54      377.60      9.32 o 
  -2 -10   4      129.86      132.41      4.68 o 
  -1 -10   4     4649.83     4801.58    103.74 o 
   0 -10   4     1351.32     1420.47     26.02 o 
   1 -10   4     1008.98     1040.51     19.66 o 
   2 -10   4      145.71      145.16      4.42 o 
   3 -10   4      708.81      742.50     18.44 o 
   4 -10   4     4134.61     4228.85     90.06 o 
   5 -10   4     2175.84     2250.78     50.09 o 
   6 -10   4     2896.56     3015.64     78.64 o 
  -5  -9   4     2069.84     2037.22     39.10 o 
  -4  -9   4       49.50       65.72      4.92 o 
  -3  -9   4        0.48        7.22      2.86 o 
  -2  -9   4        5.03       13.66      1.73 o 
  -1  -9   4     3122.67     3124.94     56.90 o 
   0  -9   4     4184.04     4315.03     65.89 o 
   1  -9   4     3153.78     3081.20     47.54 o 
   2  -9   4     2813.65     2799.04     43.36 o 
   3  -9   4     2287.81     2311.57     42.19 o 
   4  -9   4        8.94       14.11      2.08 o 
   5  -9   4      548.48      569.40     12.92 o 
   6  -9   4     1194.87     1292.85     30.74 o 
   7  -9   4     2249.94     2355.58     52.89 o 
  -6  -8   4      873.56      891.83     19.19 o 
  -5  -8   4     1417.97     1419.67     27.99 o 
  -4  -8   4     1896.06     1800.91     34.26 o 
  -3  -8   4      546.16      508.95     11.22 o 
  -2  -8   4       48.63       51.27      2.77 o 
  -1  -8   4      121.77      112.11      3.00 o 
   0  -8   4     3938.38     4062.66     61.87 o 
   1  -8   4      733.11      765.67     12.92 o 
   2  -8   4     3946.94     3869.40     59.03 o 
   3  -8   4     4888.38     4854.20     85.77 o 
   4  -8   4     1917.38     1970.29     36.51 o 
   5  -8   4       31.69       40.08      3.11 o 
   6  -8   4       45.72       50.15      5.23 o 
   7  -8   4      749.96      748.44     38.78 o 
  -6  -7   4        4.33       11.88      2.28 o 
  -5  -7   4     1303.69     1305.94     25.68 o 
  -4  -7   4     2105.74     2132.16     39.84 o 
  -3  -7   4      538.42      546.53     11.64 o 
  -2  -7   4      575.97      554.00     11.54 o 
  -1  -7   4        2.28       10.97      1.49 o 
   0  -7   4     1688.56     1720.49     26.93 o 
   1  -7   4     2284.67     2244.15     34.72 o 
   2  -7   4     5039.94     5135.44     77.68 o 
   3  -7   4     4845.88     4817.96     84.98 o 
   4  -7   4     4705.75     4829.67     85.75 o 
   5  -7   4      815.74      825.77     17.06 o 
   6  -7   4      355.51      367.70      9.43 o 
   7  -7   4       95.51      100.39     10.44 o 
  -7  -6   4      333.12      355.78     12.27 o 
  -6  -6   4       87.04       95.25      4.31 o 
  -5  -6   4       33.52       42.09      4.29 o 
  -4  -6   4     2471.35     2480.57     45.79 o 
  -3  -6   4     2257.00     2434.65     44.59 o 
  -2  -6   4     1999.14     1970.73     30.46 o 
  -1  -6   4     5922.07     6023.12     91.57 o 
   0  -6   4      718.75      780.26     14.47 o 
   1  -6   4     1541.58     1660.63     25.89 o 
   2  -6   4     3243.80     3262.94     49.65 o 
   3  -6   4     3218.75     3204.15     57.10 o 
   4  -6   4     5363.35     5463.39     96.55 o 
   5  -6   4     2142.39     2191.81     40.47 o 
   6  -6   4      655.21      652.55     18.62 o 
   7  -6   4      819.76      812.33     33.60 o 
  -7  -5   4     1550.41     1650.26     40.49 o 
  -6  -5   4     1776.75     1867.35     35.61 o 
  -5  -5   4      519.69      519.74     11.56 o 
  -4  -5   4      137.48      132.26      4.31 o 
  -3  -5   4     2244.28     2325.84     42.42 o 
  -2  -5   4     1076.64     1062.22     16.84 o 
  -1  -5   4    10457.47    10254.76    155.64 o 
   0  -5   4    10142.51     9897.30    169.82 o 
   1  -5   4       13.86       22.80      1.27 o 
   2  -5   4       16.99       13.65      2.28 o 
   3  -5   4      294.12      292.68      7.18 o 
   4  -5   4     7477.43     7626.84    133.57 o 
   5  -5   4     2959.96     2989.07     54.11 o 
   6  -5   4     1588.27     1588.84     30.32 o 
   7  -5   4     3157.02     2824.74    142.75 o 
  -7  -4   4      863.97      927.13     24.35 o 
  -6  -4   4     1240.59     1332.10     26.07 o 
  -5  -4   4     5452.65     5589.66    100.33 o 
  -4  -4   4      578.58      619.90     12.73 o 
  -3  -4   4      591.01      581.67      9.83 o 
  -2  -4   4      388.13      389.40      6.75 o 
  -1  -4   4    13987.54    13986.22    211.66 o 
   0  -4   4    16234.76    15983.90    273.12 o 
   1  -4   4     8881.09     8759.50    132.25 o 
   2  -4   4    11790.03    11991.94    192.40 o 
   3  -4   4     3018.74     3025.68     83.24 o 
   4  -4   4       16.45       21.47      1.93 o 
   5  -4   4      649.95      668.56     13.92 o 
   6  -4   4     1088.17     1075.85     23.93 o 
   7  -4   4      618.25      559.42     16.50 o 
  -8  -3   4       62.08       74.01      5.69 o 
  -7  -3   4      208.01      220.84      8.61 o 
  -6  -3   4     1063.32     1087.01     21.50 o 
  -5  -3   4     5508.28     5702.95    101.97 o 
  -4  -3   4     4566.37     4610.50     82.50 o 
  -3  -3   4     2601.93     2563.95     41.87 o 
  -2  -3   4        3.82        6.00      1.74 o 
  -1  -3   4      609.39      748.60     13.49 o 
   0  -3   4     6432.55     6078.09    103.49 o 
   1  -3   4     4534.63     4409.45     66.66 o 
   2  -3   4    14258.98    14514.75    218.87 o 
   3  -3   4     2878.38     2742.03     68.14 o 
   4  -3   4     3964.28     3932.63     83.43 o 
   5  -3   4        5.24       11.70      1.77 o 
   6  -3   4       64.30       66.92      3.42 o 
   7  -3   4      223.91      198.46      8.19 o 
  -8  -2   4      877.70      882.72     23.83 o 
  -7  -2   4      443.49      446.65     13.50 o 
  -6  -2   4       79.52       91.85      3.66 o 
  -5  -2   4      271.87      304.30      7.13 o 
  -4  -2   4     2038.33     2133.87     39.04 o 
  -3  -2   4     3412.48     3410.43     51.75 o 
  -2  -2   4      937.70      954.01     14.96 o 
  -1  -2   4      128.16      102.39      2.86 o 
   0  -2   4      109.74      112.46      2.84 o 
   1  -2   4    17569.21    16773.60    252.78 o 
   2  -2   4     4090.27     3990.94     60.36 o 
   3  -2   4     5497.64     5335.37     98.67 o 
   4  -2   4    10156.59     9980.63    189.83 o 
   5  -2   4     1174.13     1081.97     20.84 o 
   6  -2   4      581.48      538.38     15.33 o 
   7  -2   4      625.96      569.77     16.66 o 
  -8  -1   4     3170.40     3161.45     96.45 o 
  -7  -1   4      136.69      156.66      7.53 o 
  -6  -1   4      147.15      170.65      6.55 o 
  -5  -1   4      333.34      335.31      6.37 o 
  -4  -1   4     1888.58     1798.12     27.87 o 
  -3  -1   4     8470.51     8263.19    124.07 o 
  -2  -1   4     1561.16     1436.13     22.27 o 
  -1  -1   4    16397.60    15650.15    508.20 o 
   0  -1   4      964.11      945.67     14.81 o 
   1  -1   4     1865.50     1960.88     30.02 o 
   2  -1   4      119.69      131.09      3.09 o 
   3  -1   4     1459.28     1494.53     23.40 o 
   4  -1   4     2863.21     2865.66     51.25 o 
   5  -1   4     2618.70     2649.43     47.74 o 
   6  -1   4     1047.41      955.90     24.69 o 
   7  -1   4      650.13      607.15     17.63 o 
  -8   0   4     3916.92     3849.63     89.73 o 
  -7   0   4      995.22      963.63     24.57 o 
  -6   0   4     1797.46     1710.85     40.38 o 
  -5   0   4     1762.35     1783.08     27.86 o 
  -4   0   4      226.88      242.73      4.80 o 
  -3   0   4     4741.88     4860.96     75.62 o 
  -2   0   4     3822.21     3861.37     58.89 o 
  -1   0   4     7235.05     6640.78    244.61 o 
   0   0   4     6803.97     6308.78     99.19 o 
   1   0   4      304.98      273.00      5.81 o 
   2   0   4      133.57      174.80      3.63 o 
   3   0   4      558.66      577.96      9.86 o 
   4   0   4     1569.60     1494.68     23.69 o 
   5   0   4     2674.64     2585.58     59.68 o 
   6   0   4     1262.90     1191.82     29.91 o 
   7   0   4      900.72      823.32     22.43 o 
  -8   1   4      857.26      838.08     22.35 o 
  -7   1   4     1994.65     1982.49     46.82 o 
  -6   1   4     4068.09     3968.36     70.45 o 
  -5   1   4     3385.48     3473.42     53.98 o 
  -4   1   4      462.63      443.65      7.70 o 
  -3   1   4     1015.24     1023.08     20.37 o 
  -2   1   4     5792.01     5633.30    117.88 o 
  -1   1   4     8439.56     8309.46    283.87 o 
   0   1   4    22833.40    22481.93    337.87 o 
   1   1   4    18406.62    18048.32    271.67 o 
   2   1   4     6063.13     5930.49     89.27 o 
   3   1   4     2592.84     2508.77     38.59 o 
   4   1   4      494.17      477.02      8.54 o 
   5   1   4     1028.23     1036.54     26.02 o 
   6   1   4      169.22      152.75      8.90 o 
   7   1   4      255.06      245.28      9.67 o 
  -8   2   4      325.87      301.19     10.45 o 
  -7   2   4     1050.62     1005.73     34.11 o 
  -6   2   4     1388.67     1332.66     25.05 o 
  -5   2   4     3769.09     3839.83     71.22 o 
  -4   2   4     5824.03     6043.77    135.06 o 
  -3   2   4     6214.54     6337.26    103.58 o 
  -2   2   4      433.66      455.69     12.06 o 
  -1   2   4     1040.51     1152.10     20.84 o 
   0   2   4     7959.16     7882.24    137.45 o 
   1   2   4     9641.39     9314.56    140.04 o 
   2   2   4     7630.09     7786.26    117.39 o 
   3   2   4     4078.20     4050.56     61.68 o 
   4   2   4     4616.73     4597.16     82.85 o 
   5   2   4      354.04      373.79     12.19 o 
   6   2   4        8.30        8.44      3.03 o 
   7   2   4      149.17      138.94      9.73 o 
  -8   3   4     2205.85     1979.76     47.18 o 
  -7   3   4       80.28       79.79      3.69 o 
  -6   3   4       21.17       40.83      2.54 o 
  -5   3   4        8.31       19.14      1.71 o 
  -4   3   4     5579.83     5467.83    132.45 o 
  -3   3   4     3269.22     3488.05     90.41 o 
  -2   3   4     3257.70     3362.83     81.10 o 
  -1   3   4      253.27      196.77      4.49 o 
   0   3   4        0.28        3.47      0.65 o 
   1   3   4     2790.78     2747.38     49.88 o 
   2   3   4     1343.13     1264.96     22.28 o 
   3   3   4     3497.26     3652.97     65.97 o 
   4   3   4     4226.03     4231.46     76.64 o 
   5   3   4     3567.72     3649.12     66.84 o 
   6   3   4      389.22      402.33     13.14 o 
  -8   4   4     2050.91     1883.65     67.81 o 
  -7   4   4      469.55      449.65     10.33 o 
  -6   4   4      747.40      658.07     19.49 o 
  -5   4   4       12.54       16.65      2.60 o 
  -4   4   4      498.05      480.52     10.90 o 
  -3   4   4     9160.01     9576.27    300.44 o 
  -2   4   4     1966.18     2040.37     48.48 o 
  -1   4   4     2070.99     2125.08     48.95 o 
   0   4   4     4551.70     4797.61     83.58 o 
   1   4   4       97.02      108.46      2.82 o 
   2   4   4       31.25       39.32      2.97 o 
   3   4   4      135.35      154.25      4.74 o 
   4   4   4     2256.62     2325.55     43.32 o 
   5   4   4     3554.81     3662.83     67.20 o 
   6   4   4      240.42      250.21     10.01 o 
  -8   5   4     2224.60     2087.10     43.19 o 
  -7   5   4     2629.80     2498.38     45.61 o 
  -6   5   4      617.73      581.04     12.22 o 
  -5   5   4      606.05      600.30     13.69 o 
  -4   5   4       30.29       30.71      1.95 o 
  -3   5   4     2304.02     2343.06     64.70 o 
  -2   5   4     3573.28     3657.40     69.08 o 
  -1   5   4     4287.33     4613.14     80.69 o 
   0   5   4     9713.35     9808.85    147.48 o 
   1   5   4     4281.28     4252.73     64.56 o 
   2   5   4      493.72      533.62     11.33 o 
   3   5   4      141.56      144.85      4.74 o 
   4   5   4      132.83      138.70      4.93 o 
   5   5   4      852.32      862.40     18.35 o 
   6   5   4      915.77      913.99     51.24 o 
  -8   6   4      331.79      323.78      8.51 o 
  -7   6   4     2623.72     2320.35     56.42 o 
  -6   6   4      871.91      791.17     15.98 o 
  -5   6   4     1711.00     1621.55     51.48 o 
  -4   6   4     1008.26      900.07     26.54 o 
  -3   6   4        1.18        7.03      2.04 o 
  -2   6   4      482.27      509.98     10.45 o 
  -1   6   4     1440.73     1552.10     28.33 o 
   0   6   4     8464.70     8670.15    153.32 o 
   1   6   4     6273.98     6097.25     92.20 o 
   2   6   4     5234.46     5145.88    111.01 o 
   3   6   4     1762.31     1775.14     33.74 o 
   4   6   4      966.27      993.37     20.40 o 
   5   6   4       44.69       51.66      3.70 o 
  -8   7   4      127.37      123.82      6.38 o 
  -7   7   4      269.64      266.30      9.35 o 
  -6   7   4      454.02      446.08     12.90 o 
  -5   7   4     1340.54     1327.98     31.32 o 
  -4   7   4     1477.51     1483.98     45.21 o 
  -3   7   4     3500.33     3698.71    107.77 o 
  -2   7   4      104.70      122.17      4.21 o 
  -1   7   4        1.10        9.31      3.16 o 
   0   7   4       29.40       38.51      4.17 o 
   1   7   4     4689.88     4593.02    103.26 o 
   2   7   4     2704.86     2681.72     49.45 o 
   3   7   4     1842.32     1838.61     40.13 o 
   4   7   4     4410.73     4506.02    133.79 o 
   5   7   4      813.37      846.42     20.68 o 
  -8   8   4     1323.00     1250.91     46.17 o 
  -7   8   4      159.54      176.25     13.97 o 
  -6   8   4      362.23      342.60     10.86 o 
  -5   8   4       85.59       88.16      4.94 o 
  -4   8   4     2132.47     2023.00     49.59 o 
  -3   8   4     2911.36     3036.71     67.94 o 
  -2   8   4      646.95      667.03     13.50 o 
  -1   8   4      113.47      138.42      4.32 o 
   0   8   4      924.51      899.39     22.86 o 
   1   8   4      395.99      406.45     12.44 o 
   2   8   4      827.50      809.13     21.71 o 
   3   8   4     1468.40     1423.24     35.31 o 
   4   8   4     1931.21     1878.77     45.64 o 
  -7   9   4      646.09      594.01     17.04 o 
  -6   9   4        5.52        4.66      4.79 o 
  -5   9   4        5.46        7.59      2.53 o 
  -4   9   4      753.13      815.51     20.96 o 
  -3   9   4     4030.32     4131.44     80.17 o 
  -2   9   4     2060.63     2186.28     39.90 o 
  -1   9   4     2674.49     2733.71     49.29 o 
   0   9   4     3925.23     3975.32     90.12 o 
   1   9   4      186.68      182.78      7.60 o 
   2   9   4       13.64       25.95     10.27 o 
   3   9   4      350.44      354.85     12.05 o 
   4   9   4      813.21      808.45     22.57 o 
  -7  10   4     1566.18     1454.89     69.18 o 
  -6  10   4      572.42      531.60     15.46 o 
  -5  10   4      431.14      416.64     12.77 o 
  -4  10   4       85.81       97.96      7.40 o 
  -3  10   4      202.65      214.53      6.07 o 
  -2  10   4     2611.59     2687.69     48.66 o 
  -1  10   4     2966.21     3049.99     54.99 o 
   0  10   4     3710.89     3729.65     85.37 o 
   1  10   4     5555.28     5406.71    122.14 o 
   2  10   4      413.42      393.81     13.10 o 
   3  10   4      521.12      514.12     16.00 o 
  -7  11   4     1086.11     1004.37     30.69 o 
  -6  11   4      854.84      821.01     22.10 o 
  -5  11   4      518.76      487.83     14.55 o 
  -4  11   4      700.92      637.82     17.51 o 
  -3  11   4      693.28      697.67     18.63 o 
  -2  11   4      639.59      643.22     15.41 o 
  -1  11   4      409.16      396.00     12.43 o 
   0  11   4     1606.57     1612.88     39.64 o 
   1  11   4     2678.83     2559.65     60.50 o 
   2  11   4     2742.12     2577.86     61.28 o 
   3  11   4      900.10      881.24     24.45 o 
  -6  12   4      786.42      744.47     22.47 o 
  -5  12   4      519.44      496.09     15.01 o 
  -4  12   4     1707.91     1674.33     39.85 o 
  -3  12   4     1009.60      970.54     24.68 o 
  -2  12   4       59.16       69.05      4.00 o 
  -1  12   4        0.28        2.11      2.42 o 
   0  12   4        2.05        6.44      6.99 o 
   1  12   4     1654.18     1531.16     38.62 o 
   2  12   4     1510.27     1396.18     43.70 o 
  -5  13   4      431.49      394.75     13.10 o 
  -4  13   4     1071.44      976.20     25.34 o 
  -3  13   4     2403.31     2386.45     54.97 o 
  -2  13   4     1578.55     1508.32     37.33 o 
  -1  13   4      269.99      276.64     10.40 o 
   0  13   4      691.28      650.76     19.42 o 
   1  13   4       44.57       47.09      5.89 o 
  -4  14   4      119.21      121.37      6.94 o 
  -3  14   4     1524.63     1451.90     56.17 o 
  -2  14   4     3565.58     3469.84     80.23 o 
  -1  14   4     1804.39     1746.38     43.46 o 
  -1 -14   5     1497.83     1597.19     38.25 o 
   0 -14   5     1120.26     1188.41     29.70 o 
   1 -14   5      703.63      729.37     29.32 o 
   2 -14   5        1.34        7.79      2.63 o 
   3 -14   5      713.56      704.34     18.69 o 
  -3 -13   5      166.94      148.86      7.05 o 
  -2 -13   5     2105.12     2131.56     49.30 o 
  -1 -13   5     3720.30     3828.00     84.75 o 
   0 -13   5      909.72      965.17     24.57 o 
   1 -13   5     3281.03     3380.76     75.15 o 
   2 -13   5     1611.46     1607.43     36.85 o 
   3 -13   5        1.65        4.76      2.43 o 
   4 -13   5      179.91      180.44      7.68 o 
   5 -13   5      630.58      646.61     17.94 o 
  -3 -12   5      127.58      121.99      6.16 o 
  -2 -12   5      229.10      234.60      8.61 o 
  -1 -12   5     1597.92     1665.72     39.03 o 
   0 -12   5     1147.55     1211.56     29.33 o 
   1 -12   5     3600.83     3699.92     64.95 o 
   2 -12   5     3023.52     2975.54     64.65 o 
   3 -12   5     1342.52     1354.65     34.25 o 
   4 -12   5      470.24      507.37     20.14 o 
   5 -12   5      164.08      162.42      8.77 o 
  -4 -11   5     1212.66     1181.06     28.96 o 
  -3 -11   5     1986.45     1947.53     44.75 o 
  -2 -11   5      648.09      654.22     17.33 o 
  -1 -11   5        3.97       10.75      3.70 o 
   0 -11   5       67.94       67.02      4.28 o 
   1 -11   5      432.49      424.99      9.55 o 
   2 -11   5     1002.29     1007.79     24.10 o 
   3 -11   5      789.65      793.95     19.89 o 
   4 -11   5      459.89      473.04     22.19 o 
   5 -11   5      529.83      545.44     15.44 o 
   6 -11   5       34.91       42.66      4.60 o 
  -5 -10   5     1979.82     1948.62     45.14 o 
  -4 -10   5     1915.79     1872.33     43.20 o 
  -3 -10   5     1068.53     1063.40     25.96 o 
  -2 -10   5     3230.67     3206.86     70.61 o 
  -1 -10   5     1034.75     1066.85     25.66 o 
   0 -10   5      393.21      404.25      8.88 o 
   1 -10   5      184.72      183.31      5.14 o 
   2 -10   5     1059.96     1067.27     25.00 o 
   3 -10   5     1856.04     1834.06     40.99 o 
   4 -10   5     1208.83     1247.99     29.47 o 
   5 -10   5      658.95      669.57     17.97 o 
   6 -10   5      656.41      697.28     18.83 o 
  -5  -9   5     1209.44     1255.06     30.32 o 
  -4  -9   5     1674.16     1663.57     38.46 o 
  -3  -9   5     2597.07     2567.81     57.15 o 
  -2  -9   5     6384.70     6321.02    135.42 o 
  -1  -9   5     4626.29     4754.74    102.49 o 
   0  -9   5     2555.88     2612.80     45.90 o 
   1  -9   5     2682.39     2635.95     46.33 o 
   2  -9   5      295.25      275.25      6.60 o 
   3  -9   5     1089.40     1071.22     25.22 o 
   4  -9   5     1026.57     1077.00     25.71 o 
   5  -9   5      574.07      606.73     16.41 o 
   6  -9   5     1569.46     1687.94     39.07 o 
  -6  -8   5     2047.42     2095.12     40.30 o 
  -5  -8   5       12.07       20.80      3.36 o 
  -4  -8   5        1.92       13.44      2.61 o 
  -3  -8   5      146.38      156.21      4.95 o 
  -2  -8   5     2187.95     2152.38     47.12 o 
  -1  -8   5     4983.34     4979.56    106.66 o 
   0  -8   5     2695.59     2654.24     46.38 o 
   1  -8   5     5350.18     5267.02     90.33 o 
   2  -8   5     2307.58     2264.48     39.91 o 
   3  -8   5        0.33       12.78      1.76 o 
   4  -8   5       89.70      109.02      4.25 o 
   5  -8   5      486.01      513.13     18.91 o 
   6  -8   5     1311.81     1352.03     31.90 o 
   7  -8   5     2134.91     2367.19     53.09 o 
  -6  -7   5     1376.73     1483.17     29.31 o 
  -5  -7   5     2572.43     2618.12     48.74 o 
  -4  -7   5     1119.05     1131.94     22.28 o 
  -3  -7   5       33.31       39.10      2.54 o 
  -2  -7   5      337.06      313.58      7.28 o 
  -1  -7   5     3768.39     3721.83     56.54 o 
   0  -7   5     3236.92     3270.40     49.89 o 
   1  -7   5     1991.08     2039.70     31.76 o 
   2  -7   5     3994.00     3937.33     59.93 o 
   3  -7   5     2125.66     2031.31     37.15 o 
   4  -7   5       67.98       76.87      3.57 o 
   5  -7   5        1.10        5.79      2.85 o 
   6  -7   5     1209.89     1279.49     30.07 o 
   7  -7   5     1467.80     1568.19     40.41 o 
  -7  -6   5       46.30       63.19      5.22 o 
  -6  -6   5     1119.73     1186.91     23.83 o 
  -5  -6   5     4868.71     5063.39     91.37 o 
  -4  -6   5     2443.69     2557.38     47.06 o 
  -3  -6   5     6253.86     6252.15    111.27 o 
  -2  -6   5     2161.91     2131.50     32.93 o 
  -1  -6   5      104.16       99.10      2.60 o 
   0  -6   5      653.41      650.76     12.42 o 
   1  -6   5      494.46      499.19     13.36 o 
   2  -6   5     4187.85     4225.92     64.07 o 
   3  -6   5     3913.17     3964.55     70.40 o 
   4  -6   5     1828.82     1812.92     43.96 o 
   5  -6   5        4.23        8.06      1.85 o 
   6  -6   5        1.24        4.64      3.87 o 
   7  -6   5     1381.23     1380.03     66.86 o 
  -7  -5   5      343.70      369.09     12.27 o 
  -6  -5   5      155.53      167.19      5.52 o 
  -5  -5   5     2357.36     2445.63     45.31 o 
  -4  -5   5     2857.06     2930.24     53.41 o 
  -3  -5   5     5625.51     5646.11    100.58 o 
  -2  -5   5     8787.34     8776.00    132.64 o 
  -1  -5   5     9852.51     9929.03    149.91 o 
   0  -5   5      740.63      750.71     13.95 o 
   1  -5   5      999.65      994.36     18.16 o 
   2  -5   5     1538.55     1640.39     25.63 o 
   3  -5   5     5346.42     5525.09    133.16 o 
   4  -5   5     2952.11     3096.95     71.75 o 
   5  -5   5      943.91      953.00     19.11 o 
   6  -5   5     1194.43     1186.31     37.05 o 
   7  -5   5       42.79       54.03      3.81 o 
  -7  -4   5      251.21      273.35      9.97 o 
  -6  -4   5      429.91      470.74     10.83 o 
  -5  -4   5        0.89        8.50      1.74 o 
  -4  -4   5     1733.59     1723.27     32.06 o 
  -3  -4   5     1277.12     1255.07     19.87 o 
  -2  -4   5     4092.99     3941.13     59.62 o 
  -1  -4   5    21793.06    20930.23    357.17 o 
   0  -4   5     9199.53     9233.73    157.06 o 
   1  -4   5     2993.91     3209.23     55.26 o 
   2  -4   5     1885.90     1897.89     29.45 o 
   3  -4   5     1282.60     1293.27     34.62 o 
   4  -4   5     1519.32     1541.62     28.82 o 
   5  -4   5     1510.44     1519.30     28.71 o 
   6  -4   5     3148.47     3120.80    110.56 o 
   7  -4   5     1382.89     1208.04     82.20 o 
  -8  -3   5      938.05      975.89     25.88 o 
  -7  -3   5      554.33      606.64     17.21 o 
  -6  -3   5     3044.92     3245.26     59.44 o 
  -5  -3   5     1203.20     1204.22     23.16 o 
  -4  -3   5        3.32       12.08      1.94 o 
  -3  -3   5      267.84      281.03      5.40 o 
  -2  -3   5     1123.01     1066.16     16.86 o 
  -1  -3   5    10872.32    10264.61    190.92 o 
   0  -3   5     3379.68     3187.50     54.58 o 
   1  -3   5     6060.54     5803.80     87.57 o 
   2  -3   5     7606.16     7490.54    112.85 o 
   3  -3   5      423.86      448.43      8.01 o 
   4  -3   5       49.94       67.21      3.00 o 
   5  -3   5     1061.34     1053.78     20.56 o 
   6  -3   5      954.17      937.64     34.62 o 
   7  -3   5     2314.75     2037.45     65.90 o 
  -8  -2   5      416.27      441.64     14.00 o 
  -7  -2   5      159.07      195.63      7.83 o 
  -6  -2   5     4645.20     4870.50     87.69 o 
  -5  -2   5     4018.17     4167.35     74.97 o 
  -4  -2   5     3187.92     3115.80     47.58 o 
  -3  -2   5     2681.38     2500.58     38.23 o 
  -2  -2   5       15.18       17.09      1.98 o 
  -1  -2   5      509.02      429.32      8.38 o 
   0  -2   5      830.24      732.41     13.39 o 
   1  -2   5     2536.87     2396.21     49.28 o 
   2  -2   5     3210.37     3177.64     48.42 o 
   3  -2   5     3283.25     3253.08     49.69 o 
   4  -2   5        3.93       22.24      2.30 o 
   5  -2   5      464.35      473.56     10.51 o 
   6  -2   5      799.20      731.12     21.92 o 
   7  -2   5     1246.95     1060.12     39.87 o 
  -8  -1   5       39.64       48.47      4.72 o 
  -7  -1   5      532.79      601.20     16.80 o 
  -6  -1   5      429.30      441.63     12.55 o 
  -5  -1   5     6308.52     6446.06    114.85 o 
  -4  -1   5     8238.42     8384.87    125.82 o 
  -3  -1   5     5701.95     5779.35     86.95 o 
  -2  -1   5     1452.45     1274.13     20.49 o 
  -1  -1   5     9235.88     8768.99    253.11 o 
   0  -1   5     4087.72     4123.25    122.68 o 
   1  -1   5     1307.09     1224.38     19.17 o 
   2  -1   5     4246.38     4199.12     63.59 o 
   3  -1   5     3886.79     3910.74     59.52 o 
   4  -1   5     1659.80     1608.56     29.76 o 
   5  -1   5       25.68       36.17      4.52 o 
   6  -1   5       65.55       58.32      4.60 o 
   7  -1   5      428.66      386.02     12.95 o 
  -8   0   5      192.59      202.01      8.39 o 
  -7   0   5       79.68       91.22      5.11 o 
  -6   0   5       12.33       22.25      2.76 o 
  -5   0   5     1672.82     1693.67     26.57 o 
  -4   0   5     7573.42     7600.33    114.28 o 
  -3   0   5     5394.04     5193.99     78.25 o 
  -2   0   5    17949.75    18073.82    434.87 o 
  -1   0   5    24348.05    23402.47    738.98 o 
   0   0   5      107.06      134.24      4.11 o 
   1   0   5       43.05       74.14      4.44 o 
   2   0   5       67.93       82.47      2.37 o 
   3   0   5     4251.10     4285.88     65.14 o 
   4   0   5     2511.16     2512.94     38.96 o 
   5   0   5      622.07      606.69     16.66 o 
   6   0   5      990.71      940.85     24.57 o 
   7   0   5      178.10      160.43      7.77 o 
  -8   1   5     1228.97     1251.84     31.35 o 
  -7   1   5      403.83      399.06     12.02 o 
  -6   1   5     2981.25     3071.06     54.98 o 
  -5   1   5       12.88       18.92      1.46 o 
  -4   1   5      956.49      907.53     15.19 o 
  -3   1   5     1160.65     1204.10     23.06 o 
  -2   1   5    21365.38    21409.01    519.26 o 
  -1   1   5    18322.45    17956.69    270.32 o 
   0   1   5     8328.14     7989.19    120.56 o 
   1   1   5     1589.84     1657.62     35.59 o 
   2   1   5      719.62      774.80     12.84 o 
   3   1   5     1143.25     1179.98     18.99 o 
   4   1   5     2495.95     2429.37     44.76 o 
   5   1   5     2563.34     2566.19     59.66 o 
   6   1   5     1589.46     1493.80     36.74 o 
   7   1   5     1500.54     1416.84     38.50 o 
  -8   2   5     1495.58     1435.18     35.38 o 
  -7   2   5     1941.46     1952.62     36.10 o 
  -6   2   5     3715.89     3668.37     72.50 o 
  -5   2   5     5900.93     5687.70    131.78 o 
  -4   2   5     2495.35     2471.39     79.33 o 
  -3   2   5       21.87       20.54      2.53 o 
  -2   2   5      141.30      188.08      6.29 o 
  -1   2   5     3543.02     3545.77     62.06 o 
   0   2   5    11305.50    11626.47    201.99 o 
   1   2   5     7520.71     7534.19    113.66 o 
   2   2   5     5346.82     5571.04     84.04 o 
   3   2   5      390.78      387.08      7.29 o 
   4   2   5      190.48      177.78      5.35 o 
   5   2   5     1045.87     1074.28     34.39 o 
   6   2   5     1057.36     1041.58     27.15 o 
  -8   3   5      292.32      312.84     10.52 o 
  -7   3   5      383.85      382.80      9.02 o 
  -6   3   5     2535.20     2494.99     47.21 o 
  -5   3   5     6543.68     6798.47    118.94 o 
  -4   3   5     4735.24     4776.88    104.56 o 
  -3   3   5     2537.28     2454.65     68.77 o 
  -2   3   5     2588.04     2798.40     66.80 o 
  -1   3   5     2859.56     3098.78     57.52 o 
   0   3   5     3207.40     3152.84     55.63 o 
   1   3   5     1805.52     1903.11     29.55 o 
   2   3   5     1151.32     1090.62     20.05 o 
   3   3   5     3492.49     3508.24     63.65 o 
   4   3   5      142.72      164.88      5.20 o 
   5   3   5      233.22      232.46      8.95 o 
   6   3   5       48.51       44.40      4.92 o 
  -8   4   5        1.81        5.65      2.22 o 
  -7   4   5      504.88      492.59     11.01 o 
  -6   4   5      137.28      129.12      4.23 o 
  -5   4   5     4915.71     4740.65    101.33 o 
  -4   4   5     4063.33     3854.68    114.15 o 
  -3   4   5     3995.67     4187.11    136.64 o 
  -2   4   5     3843.63     3918.46     98.44 o 
  -1   4   5     2336.65     2475.11     43.97 o 
   0   4   5      802.91      938.40     17.70 o 
   1   4   5      110.02      114.88      3.00 o 
   2   4   5      389.66      372.07      9.61 o 
   3   4   5     1649.38     1686.56     31.85 o 
   4   4   5     1913.23     1919.45     36.32 o 
   5   4   5      198.14      203.51      8.51 o 
   6   4   5      118.14      116.12      6.97 o 
  -8   5   5      836.00      772.95     22.54 o 
  -7   5   5        4.39        6.34      1.85 o 
  -6   5   5       76.84       72.73      3.15 o 
  -5   5   5      368.07      370.26     13.48 o 
  -4   5   5     6952.20     6785.90    197.00 o 
  -3   5   5     6824.35     7318.73    179.87 o 
  -2   5   5     4344.66     4731.51     82.91 o 
  -1   5   5     4717.89     4977.30     87.00 o 
   0   5   5      237.55      239.68      5.80 o 
   1   5   5       72.84       81.43      5.89 o 
   2   5   5       46.31       57.46      2.83 o 
   3   5   5     1523.22     1558.47     29.79 o 
   4   5   5     1472.78     1475.69     28.73 o 
   5   5   5      824.08      879.48     18.82 o 
  -8   6   5     3318.83     3074.22    148.51 o 
  -7   6   5      776.55      735.09     26.58 o 
  -6   6   5     2306.42     2108.64     47.87 o 
  -5   6   5      726.51      784.37     19.65 o 
  -4   6   5     2198.45     2204.41     71.65 o 
  -3   6   5     1531.70     1651.53     45.25 o 
  -2   6   5     4076.49     4326.37     76.18 o 
  -1   6   5     3829.34     3935.76     69.44 o 
   0   6   5     5707.11     5650.17     98.82 o 
   1   6   5      167.97      181.53      5.18 o 
   2   6   5      199.19      190.70      5.59 o 
   3   6   5      138.42      142.57      4.95 o 
   4   6   5     1118.13     1187.05     39.74 o 
   5   6   5     1978.56     2021.30     48.69 o 
  -8   7   5     2200.75     2051.14    151.38 o 
  -7   7   5     2076.48     2005.78     46.57 o 
  -6   7   5     4345.75     4147.77     91.52 o 
  -5   7   5     2944.50     2817.04     74.80 o 
  -4   7   5      960.10      950.01     47.26 o 
  -3   7   5       24.84       31.72      2.47 o 
  -2   7   5       15.26       23.28      3.61 o 
  -1   7   5     1679.52     1679.88     30.89 o 
   0   7   5     4187.35     4411.19     77.99 o 
   1   7   5     2335.38     2221.40     51.84 o 
   2   7   5      593.93      591.91     16.71 o 
   3   7   5      560.88      538.61     15.79 o 
   4   7   5        5.14       11.08      9.18 o 
   5   7   5      293.36      307.49     11.32 o 
  -8   8   5       31.21       49.71     11.10 o 
  -7   8   5     2534.11     2403.42     55.04 o 
  -6   8   5     2143.29     1940.10     44.86 o 
  -5   8   5     3610.63     3651.60     80.87 o 
  -4   8   5     5006.50     4981.39    108.84 o 
  -3   8   5     2383.56     2457.03     44.50 o 
  -2   8   5      194.55      217.24      5.87 o 
  -1   8   5      491.83      477.66     10.45 o 
   0   8   5      939.93      919.92     18.10 o 
   1   8   5      689.26      701.07     19.07 o 
   2   8   5      259.73      250.71      9.26 o 
   3   8   5     1179.61     1159.09     29.69 o 
   4   8   5      124.70      131.52      7.15 o 
  -7   9   5      641.83      594.82     17.04 o 
  -6   9   5      108.51      119.69      6.19 o 
  -5   9   5     2048.15     1995.85     46.18 o 
  -4   9   5     7984.78     8049.06    211.11 o 
  -3   9   5     1883.23     1963.24     36.19 o 
  -2   9   5      758.94      764.04     15.59 o 
  -1   9   5     1176.01     1227.00     23.61 o 
   0   9   5       50.57       65.17      7.67 o 
   1   9   5      814.72      768.03     21.05 o 
   2   9   5      316.53      333.93     12.60 o 
   3   9   5     1440.69     1363.32     34.60 o 
   4   9   5     2022.43     2034.04     49.50 o 
  -7  10   5      147.29      140.36      7.17 o 
  -6  10   5      362.67      359.78     11.91 o 
  -5  10   5      407.69      419.32     12.97 o 
  -4  10   5     3475.16     3453.96     77.16 o 
  -3  10   5     2541.94     2662.12     48.55 o 
  -2  10   5     3295.66     3388.36     60.94 o 
  -1  10   5     2842.37     2854.86     51.69 o 
   0  10   5     1484.47     1519.83     37.49 o 
   1  10   5       15.35       13.64      3.13 o 
   2  10   5       17.71       14.97      3.31 o 
   3  10   5      480.90      477.07     15.40 o 
  -6  11   5     1208.51     1089.51     28.50 o 
  -5  11   5      871.69      868.23     22.76 o 
  -4  11   5       72.57       80.32     12.60 o 
  -3  11   5       81.12       80.91      4.01 o 
  -2  11   5     1232.86     1235.62     24.21 o 
  -1  11   5     1146.40     1164.48     39.18 o 
   0  11   5     2655.97     2534.56     60.11 o 
   1  11   5      241.87      249.25      9.92 o 
   2  11   5      134.96      128.90      7.20 o 
  -6  12   5      869.23      813.12     22.24 o 
  -5  12   5     1400.56     1323.53     32.95 o 
  -4  12   5     2845.34     2827.60     64.39 o 
  -3  12   5        3.65        5.00      2.89 o 
  -2  12   5        2.73        6.29      2.67 o 
  -1  12   5      126.92      119.64      6.69 o 
   0  12   5     1713.58     1611.44     40.38 o 
   1  12   5     1712.39     1658.35     41.82 o 
  -5  13   5     2985.62     2843.90    108.78 o 
  -4  13   5     2669.12     2535.04     58.57 o 
  -3  13   5     1115.04     1110.96     28.23 o 
  -2  13   5      419.49      406.14     13.23 o 
  -1  13   5      253.48      270.29     10.66 o 
   0  13   5      160.53      151.36     11.64 o 
  -1 -14   6        7.25        4.96      3.29 o 
   0 -14   6       35.70       45.95      6.71 o 
   1 -14   6     1725.37     1821.24     62.20 o 
   2 -14   6     2628.54     2595.22     57.54 o 
   3 -14   6     1069.81     1067.93     26.52 o 
  -2 -13   6     1973.30     1969.55     45.91 o 
  -1 -13   6     1213.67     1254.18     30.88 o 
   0 -13   6      144.55      182.70      7.56 o 
   1 -13   6        0.62        6.09      2.43 o 
   2 -13   6     1329.79     1311.95     31.05 o 
   3 -13   6     1296.72     1251.43     30.02 o 
   4 -13   6     2207.87     2232.10     50.46 o 
  -3 -12   6      701.03      681.66     18.60 o 
  -2 -12   6     2216.54     2129.79     48.91 o 
  -1 -12   6      141.03      148.38      6.85 o 
   0 -12   6     1490.18     1490.72     38.36 o 
   1 -12   6     1775.03     1711.96     31.60 o 
   2 -12   6      215.44      228.43      8.22 o 
   3 -12   6       68.61       78.53      4.94 o 
   4 -12   6      931.16      968.82     24.33 o 
   5 -12   6     2159.80     2255.94     51.15 o 
  -4 -11   6     1254.64     1157.88     28.57 o 
  -3 -11   6        1.97        2.24      2.03 o 
  -2 -11   6      420.76      448.81     13.16 o 
  -1 -11   6      382.57      390.40     11.71 o 
   0 -11   6     1194.37     1213.94     25.86 o 
   1 -11   6     2095.70     2082.65     37.61 o 
   2 -11   6      832.08      822.96     20.44 o 
   3 -11   6        3.75        8.77      2.43 o 
   4 -11   6      150.94      155.76      6.90 o 
   5 -11   6      404.40      420.91     13.03 o 
  -5 -10   6     1039.77     1076.50     27.02 o 
  -4 -10   6     2361.81     2306.87     52.41 o 
  -3 -10   6      410.61      414.38     12.20 o 
  -2 -10   6      156.17      158.73      6.47 o 
  -1 -10   6      563.51      584.73     15.48 o 
   0 -10   6     1491.85     1465.71     26.97 o 
   1 -10   6     2502.59     2515.39     44.64 o 
   2 -10   6     1192.54     1203.93     27.99 o 
   3 -10   6      763.13      818.21     20.47 o 
   4 -10   6      276.49      290.71     16.99 o 
   5 -10   6       34.86       42.74      4.21 o 
   6 -10   6      151.31      174.66      7.88 o 
  -5  -9   6     1004.84     1004.67     25.08 o 
  -4  -9   6     1337.32     1303.65     31.00 o 
  -3  -9   6     4077.93     4023.35     87.67 o 
  -2  -9   6     1709.88     1740.07     39.62 o 
  -1  -9   6      408.17      391.09      8.57 o 
   0  -9   6      230.42      256.34      6.30 o 
   1  -9   6     1709.18     1717.83     31.05 o 
   2  -9   6     7524.49     7500.73    128.16 o 
   3  -9   6     2666.84     2833.85     61.41 o 
   4  -9   6     2865.33     3039.67     66.05 o 
   5  -9   6     2632.91     2732.47     60.14 o 
   6  -9   6      514.75      558.80     15.94 o 
  -6  -8   6      265.28      283.76      9.97 o 
  -5  -8   6      345.64      355.28     11.04 o 
  -4  -8   6      138.54      142.83      6.00 o 
  -3  -8   6     3637.60     3583.40     78.17 o 
  -2  -8   6     3520.52     3636.84     79.04 o 
  -1  -8   6     1293.42     1270.75     23.25 o 
   0  -8   6     1108.79     1121.03     20.78 o 
   1  -8   6      896.14      934.91     17.62 o 
   2  -8   6     2186.83     2203.67     39.08 o 
   3  -8   6     2613.87     2726.05     59.00 o 
   4  -8   6     2212.77     2324.02     51.25 o 
   5  -8   6     4553.06     4777.89    101.66 o 
   6  -8   6     2077.94     2114.18     62.61 o 
  -6  -7   6     1750.03     1819.96     42.14 o 
  -5  -7   6      455.85      471.04     11.01 o 
  -4  -7   6      380.20      410.03      9.54 o 
  -3  -7   6      379.47      399.38     11.14 o 
  -2  -7   6      698.49      675.24     13.06 o 
  -1  -7   6     1243.51     1274.74     23.15 o 
   0  -7   6     2595.77     2619.74     45.71 o 
   1  -7   6     3275.74     3279.53     56.93 o 
   2  -7   6        3.70       12.96      3.38 o 
   3  -7   6       49.89       42.64      3.42 o 
   4  -7   6     1082.57     1112.52     26.19 o 
   5  -7   6     2249.04     2339.57     51.55 o 
   6  -7   6     2363.41     2500.36     55.42 o 
   7  -7   6     1525.00     1620.17     47.54 o 
  -7  -6   6     2240.64     2502.05     59.28 o 
  -6  -6   6     2943.73     3128.95     57.94 o 
  -5  -6   6      683.81      734.63     15.54 o 
  -4  -6   6     1689.71     1644.52     31.02 o 
  -3  -6   6      603.56      597.63     12.34 o 
  -2  -6   6      727.98      673.38     11.26 o 
  -1  -6   6     1754.02     1622.40     28.86 o 
   0  -6   6     2157.36     2182.33     38.24 o 
   1  -6   6     2625.58     2572.29     44.88 o 
   2  -6   6     5300.62     5146.32     77.81 o 
   3  -6   6      200.62      235.03      7.53 o 
   4  -6   6      506.72      529.64     13.91 o 
   5  -6   6      123.28      131.29      4.89 o 
   6  -6   6      875.96      882.55     24.48 o 
   7  -6   6     2415.16     2526.19    102.34 o 
  -7  -5   6      140.98      148.12      7.16 o 
  -6  -5   6     1763.65     1821.86     34.84 o 
  -5  -5   6     1983.33     2056.42     38.59 o 
  -4  -5   6     2708.56     2815.13     51.33 o 
  -3  -5   6     2187.00     2160.27     33.52 o 
  -2  -5   6      720.12      730.86     12.07 o 
  -1  -5   6     2462.75     2529.15     43.98 o 
   0  -5   6      252.20      255.52      5.78 o 
   1  -5   6     2476.95     2425.86     42.35 o 
   2  -5   6     6175.11     6152.88    104.94 o 
   3  -5   6     3444.15     3616.72     64.41 o 
   4  -5   6     1898.27     1962.67     36.21 o 
   5  -5   6     1578.47     1575.42     29.98 o 
   6  -5   6      155.92      160.23      7.83 o 
   7  -5   6     1017.39      881.47     72.61 o 
  -7  -4   6      193.89      210.32      8.41 o 
  -6  -4   6       23.67       30.87      2.61 o 
  -5  -4   6     1328.37     1375.01     26.37 o 
  -4  -4   6      899.31      905.50     17.76 o 
  -3  -4   6     3435.91     3402.90     51.91 o 
  -2  -4   6     1227.18     1169.20     18.50 o 
  -1  -4   6      436.49      490.48      9.59 o 
   0  -4   6       86.66       95.13      3.00 o 
   1  -4   6      279.72      303.86      6.62 o 
   2  -4   6     7486.53     7837.82    118.00 o 
   3  -4   6     4926.05     4969.36     75.48 o 
   4  -4   6     4681.43     4704.42     83.48 o 
   5  -4   6     4418.07     4533.85     80.59 o 
   6  -4   6     1288.72     1257.34     57.68 o 
   7  -4   6      113.44      106.07      6.28 o 
  -8  -3   6      716.83      791.67     21.85 o 
  -7  -3   6     2919.68     3134.43     72.39 o 
  -6  -3   6      502.96      532.59     11.87 o 
  -5  -3   6     1113.95     1156.77     22.42 o 
  -4  -3   6      380.49      357.72      9.21 o 
  -3  -3   6     1811.90     1775.49     27.63 o 
  -2  -3   6     5045.94     4870.19     73.61 o 
  -1  -3   6     3007.65     2792.47     73.77 o 
   0  -3   6     1452.35     1473.03     26.14 o 
   1  -3   6     1668.32     1704.24     26.46 o 
   2  -3   6      774.92      804.55     13.53 o 
   3  -3   6     2800.63     2700.17     41.62 o 
   4  -3   6     1990.81     1937.10     35.60 o 
   5  -3   6     2178.17     2167.60     41.14 o 
   6  -3   6     3072.13     2827.07    153.99 o 
   7  -3   6     1106.80      946.08     48.63 o 
  -8  -2   6     1350.64     1461.60     36.32 o 
  -7  -2   6     3340.36     3558.04     81.56 o 
  -6  -2   6     2287.45     2410.68     44.66 o 
  -5  -2   6      680.99      690.86     14.10 o 
  -4  -2   6      627.58      622.22     10.55 o 
  -3  -2   6       28.54       41.08      1.74 o 
  -2  -2   6     1386.00     1282.22     44.33 o 
  -1  -2   6     6369.68     5955.91    143.13 o 
   0  -2   6     1781.86     1673.73     36.45 o 
   1  -2   6     4075.69     3843.37     58.27 o 
   2  -2   6      790.69      774.96     12.82 o 
   3  -2   6      869.49      857.57     14.24 o 
   4  -2   6      230.82      248.26      6.34 o 
   5  -2   6     1845.05     1868.52     34.67 o 
   6  -2   6     3190.95     2872.64     66.76 o 
   7  -2   6     1277.45     1118.41     60.42 o 
  -8  -1   6      195.94      207.80      8.58 o 
  -7  -1   6     1360.89     1404.68     34.30 o 
  -6  -1   6     2257.93     2386.36     44.13 o 
  -5  -1   6     2825.65     2913.15     44.91 o 
  -4  -1   6     2071.70     2143.14     33.18 o 
  -3  -1   6      266.37      246.02      4.79 o 
  -2  -1   6     1171.00     1130.11     25.43 o 
  -1  -1   6     1610.06     1396.87     33.73 o 
   0  -1   6     8261.22     8104.18    174.52 o 
   1  -1   6     6273.52     6067.28     97.25 o 
   2  -1   6    11306.66    11249.01    168.96 o 
   3  -1   6     2160.46     2154.76     33.55 o 
   4  -1   6      519.31      510.87     10.94 o 
   5  -1   6      219.65      203.56      7.68 o 
   6  -1   6     1001.26      928.29     24.30 o 
   7  -1   6     1470.33     1293.93     59.18 o 
  -8   0   6       31.15       39.33      4.25 o 
  -7   0   6      201.86      221.97      8.08 o 
  -6   0   6     1605.12     1596.20     37.77 o 
  -5   0   6     4732.12     4820.75     86.28 o 
  -4   0   6      973.91     1008.30     16.29 o 
  -3   0   6     4782.04     4991.83     75.28 o 
  -2   0   6     4247.42     4227.17    108.20 o 
  -1   0   6      739.73      696.14     17.28 o 
   0   0   6      133.11      169.56      6.47 o 
   1   0   6     2784.79     2595.93     39.78 o 
   2   0   6     9619.48     9685.74    145.73 o 
   3   0   6     9098.65     9105.74    136.83 o 
   4   0   6     2113.05     2093.73     32.86 o 
   5   0   6      852.73      798.15     20.99 o 
   6   0   6      162.08      172.38      7.63 o 
  -8   1   6      513.39      517.93     15.33 o 
  -7   1   6      850.17      863.93     27.40 o 
  -6   1   6       64.70       63.16      3.14 o 
  -5   1   6      987.16     1020.74     17.72 o 
  -4   1   6       16.88       24.98      1.54 o 
  -3   1   6     2953.89     2949.32     85.10 o 
  -2   1   6     3343.45     3397.99    101.44 o 
  -1   1   6     3066.38     3232.71     49.06 o 
   0   1   6      619.73      588.55     11.79 o 
   1   1   6        3.80       14.76      1.94 o 
   2   1   6     5842.72     5897.39    104.05 o 
   3   1   6     8171.39     8268.64    124.46 o 
   4   1   6     1814.83     1858.55     34.87 o 
   5   1   6     5101.53     4934.37    111.48 o 
   6   1   6     2274.61     2102.59     50.18 o 
  -8   2   6     1131.18     1150.07     29.10 o 
  -7   2   6     2060.11     2044.09     37.75 o 
  -6   2   6      559.27      574.17     12.05 o 
  -5   2   6        0.10        8.17      2.63 o 
  -4   2   6      125.95      147.45      5.39 o 
  -3   2   6     2286.35     2448.21     64.96 o 
  -2   2   6     6170.57     6262.44    135.23 o 
  -1   2   6     6496.26     6364.80    111.20 o 
   0   2   6     2358.27     2306.82     45.35 o 
   1   2   6     2308.78     2347.45     55.88 o 
   2   2   6       60.77       64.32      2.41 o 
   3   2   6      711.24      728.43     12.53 o 
   4   2   6     1131.89     1200.60     23.54 o 
   5   2   6     2238.88     2236.44     52.96 o 
   6   2   6     2474.63     2507.43     59.43 o 
  -8   3   6     1296.24     1253.99     31.29 o 
  -7   3   6     1726.64     1742.61     32.69 o 
  -6   3   6     3707.11     3682.23     65.59 o 
  -5   3   6     2364.28     2311.23     53.91 o 
  -4   3   6        0.84        5.07      0.98 o 
  -3   3   6      615.98      637.34     15.11 o 
  -2   3   6     1452.31     1592.36     31.04 o 
  -1   3   6     2732.81     2788.02     49.55 o 
   0   3   6     2811.23     2960.64     52.57 o 
   1   3   6     1612.73     1571.31     24.84 o 
   2   3   6     2646.59     2661.63     41.18 o 
   3   3   6        4.04       12.43      3.96 o 
   4   3   6      305.53      303.66      7.93 o 
   5   3   6     1004.14     1047.75     29.18 o 
   6   3   6      341.66      332.69     15.34 o 
  -8   4   6      441.08      424.46     14.54 o 
  -7   4   6      307.07      305.95      7.74 o 
  -6   4   6     2880.02     2910.09     52.31 o 
  -5   4   6     2504.23     2548.79     61.65 o 
  -4   4   6       29.58       39.32      2.25 o 
  -3   4   6       66.44       72.48      2.94 o 
  -2   4   6      599.11      553.63     11.28 o 
  -1   4   6     2628.67     2628.88     46.91 o 
   0   4   6     6044.34     5898.24    103.01 o 
   1   4   6     2894.25     2920.56     52.31 o 
   2   4   6     7073.41     6864.46    126.53 o 
   3   4   6     2055.00     2031.81     38.16 o 
   4   4   6       19.19       23.20      2.52 o 
   5   4   6      181.70      195.56      8.43 o 
  -8   5   6       32.22       31.80      3.88 o 
  -7   5   6        3.73        4.15      2.50 o 
  -6   5   6     1850.24     1789.33     41.31 o 
  -5   5   6     3939.28     3987.60     87.42 o 
  -4   5   6     1885.44     2019.07     69.94 o 
  -3   5   6     2374.17     2575.81     59.80 o 
  -2   5   6     1125.93     1127.46     22.60 o 
  -1   5   6      846.05      865.36     16.81 o 
   0   5   6     3183.87     3196.21     56.78 o 
   1   5   6     2422.09     2382.38     43.16 o 
   2   5   6     5607.95     5616.94    125.23 o 
   3   5   6     3671.93     3765.78     68.64 o 
   4   5   6      563.96      593.21     13.42 o 
   5   5   6      815.71      826.08     22.57 o 
  -8   6   6     1108.93      994.91     66.85 o 
  -7   6   6     1054.91     1017.35     42.33 o 
  -6   6   6      464.37      456.56     13.14 o 
  -5   6   6     1478.92     1504.24     45.89 o 
  -4   6   6     2400.09     2632.68     72.36 o 
  -3   6   6     4493.05     4961.38     87.37 o 
  -2   6   6     5729.49     6196.33    108.42 o 
  -1   6   6     1459.95     1558.39     28.77 o 
   0   6   6      652.53      588.57     12.34 o 
   1   6   6      742.02      723.95     14.74 o 
   2   6   6     1651.36     1601.96     38.62 o 
   3   6   6     4162.71     4299.18     97.48 o 
   4   6   6     2552.34     2620.21     61.59 o 
   5   6   6     1969.69     2032.59     49.19 o 
  -8   7   6     2311.72     2166.46     97.54 o 
  -7   7   6     2099.17     1973.52     62.33 o 
  -6   7   6     3537.97     3457.07     76.73 o 
  -5   7   6      351.39      340.95     10.52 o 
  -4   7   6      421.53      421.46     12.47 o 
  -3   7   6     1165.31     1271.74     24.15 o 
  -2   7   6     6654.13     7108.09    124.36 o 
  -1   7   6     6389.46     6764.59    118.31 o 
   0   7   6     1726.75     1656.99     30.80 o 
   1   7   6     1168.10     1157.90     28.95 o 
   2   7   6       86.77       85.93      5.27 o 
   3   7   6      686.29      688.79     19.26 o 
   4   7   6     1630.08     1677.87     41.39 o 
  -8   8   6      451.57      456.12     39.46 o 
  -7   8   6     1553.94     1486.18     35.88 o 
  -6   8   6     2622.39     2515.85     57.19 o 
  -5   8   6     2217.77     2269.60     51.96 o 
  -4   8   6       48.93       55.00      4.34 o 
  -3   8   6      156.67      175.26      5.36 o 
  -2   8   6     1075.75     1161.48     22.43 o 
  -1   8   6     2500.23     2525.81     58.38 o 
   0   8   6     5705.61     5515.69    123.75 o 
   1   8   6     1623.93     1528.45     37.53 o 
   2   8   6     2583.98     2538.26     59.68 o 
   3   8   6       38.95       37.29      4.35 o 
   4   8   6       50.81       45.15      4.85 o 
  -7   9   6       54.71       48.62      4.87 o 
  -6   9   6     1234.76     1186.76     29.52 o 
  -5   9   6     2052.30     2009.94     46.65 o 
  -4   9   6      460.80      476.26     13.82 o 
  -3   9   6      159.02      174.91      5.49 o 
  -2   9   6       49.09       49.68      3.22 o 
  -1   9   6     1098.95     1099.13     27.35 o 
   0   9   6     3723.36     3589.64     82.21 o 
   1   9   6     2524.52     2405.89     56.95 o 
   2   9   6     1791.77     1666.20     41.08 o 
   3   9   6     1888.37     1830.86     44.98 o 
  -7  10   6        1.82        5.30      3.34 o 
  -6  10   6       70.37       69.46      5.40 o 
  -5  10   6     2063.71     2052.55     47.90 o 
  -4  10   6     1922.95     1907.23     61.37 o 
  -3  10   6      613.11      637.87     13.84 o 
  -2  10   6     1202.75     1270.18     24.81 o 
  -1  10   6       23.23       27.47      4.11 o 
   0  10   6     1627.74     1601.31     39.64 o 
   1  10   6      536.79      486.14     15.21 o 
   2  10   6     2016.08     1906.73     46.70 o 
  -6  11   6      350.56      361.04     12.47 o 
  -5  11   6      478.67      446.16     13.89 o 
  -4  11   6     1580.28     1542.60     37.16 o 
  -3  11   6     1322.71     1343.87     26.23 o 
  -2  11   6     2517.51     2540.75     46.71 o 
  -1  11   6     1257.70     1247.49     31.99 o 
   0  11   6      179.91      174.71      8.00 o 
   1  11   6       24.73       24.83      5.48 o 
   2  11   6       78.14       65.49      5.56 o 
  -5  12   6      161.40      150.15      7.70 o 
  -4  12   6      290.20      291.86     10.72 o 
  -3  12   6      229.93      239.97      7.34 o 
  -2  12   6     1307.94     1293.87     32.89 o 
  -1  12   6     1757.17     1719.18     42.52 o 
   0  12   6     1612.38     1536.43     43.02 o 
   1  12   6      521.62      500.25     16.19 o 
  -4  13   6        8.01       13.16      4.79 o 
  -3  13   6       40.30       42.90      4.81 o 
  -2  13   6      331.23      315.18     11.39 o 
  -1  13   6     1419.98     1334.92     34.63 o 
  -1 -14   7      932.17      962.56     25.15 o 
   0 -14   7     2942.51     2976.18     67.39 o 
   1 -14   7     2628.37     2619.66     86.31 o 
   2 -14   7     2205.57     2238.23     50.30 o 
  -2 -13   7      370.56      359.28     11.89 o 
  -1 -13   7      382.46      390.14     12.47 o 
   0 -13   7      401.51      442.09     13.50 o 
   1 -13   7     3058.28     3072.08     66.93 o 
   2 -13   7     1529.18     1514.95     35.33 o 
   3 -13   7     2033.34     2105.55     47.74 o 
   4 -13   7     1608.66     1660.36     39.04 o 
  -3 -12   7     2000.00     2001.05     46.49 o 
  -2 -12   7     1824.13     1795.40     41.94 o 
  -1 -12   7     2146.94     2239.99     51.23 o 
   0 -12   7      733.93      766.96     20.19 o 
   1 -12   7      152.67      148.55      5.04 o 
   2 -12   7     1015.76      969.69     23.83 o 
   3 -12   7      744.46      718.64     18.91 o 
   4 -12   7     2102.68     2137.29     48.54 o 
  -4 -11   7      825.18      801.83     21.12 o 
  -3 -11   7     1961.87     1849.73     43.01 o 
  -2 -11   7     2525.77     2453.94     55.41 o 
  -1 -11   7     3484.52     3479.85     76.81 o 
   0 -11   7     3197.50     3159.48     55.84 o 
   1 -11   7      998.45      989.01     19.33 o 
   2 -11   7      158.47      167.54      6.78 o 
   3 -11   7       31.89       42.92      4.01 o 
   4 -11   7     1042.44     1085.65     26.77 o 
   5 -11   7     1246.88     1326.67     32.10 o 
  -5 -10   7      486.31      475.20     14.23 o 
  -4 -10   7      225.40      221.97      8.41 o 
  -3 -10   7     2043.54     2023.49     46.21 o 
  -2 -10   7     1262.71     1260.00     30.12 o 
  -1 -10   7     2079.86     2076.34     47.07 o 
   0 -10   7     4234.48     4318.38     75.08 o 
   1 -10   7     3339.78     3309.60     58.17 o 
   2 -10   7      195.64      197.02      7.29 o 
   3 -10   7     1052.21     1080.34     25.99 o 
   4 -10   7      380.02      382.20     11.86 o 
   5 -10   7      825.49      884.76     22.80 o 
  -5  -9   7     1168.74     1198.55     29.35 o 
  -4  -9   7     1572.92     1578.27     36.91 o 
  -3  -9   7      129.07      132.22      5.89 o 
  -2  -9   7      792.45      810.77     20.24 o 
  -1  -9   7     1160.14     1133.43     21.28 o 
   0  -9   7     6464.95     6389.01    109.60 o 
   1  -9   7     5554.24     5470.28     94.22 o 
   2  -9   7     3953.11     3942.49     83.87 o 
   3  -9   7      901.61      936.44     22.80 o 
   4  -9   7      725.55      741.53     19.22 o 
   5  -9   7        3.63        9.28      3.15 o 
   6  -9   7      470.69      510.84     15.16 o 
  -6  -8   7      780.82      774.66     20.53 o 
  -5  -8   7     1240.36     1222.00     29.45 o 
  -4  -8   7     6427.62     6463.87    138.91 o 
  -3  -8   7     3244.94     3239.34     71.10 o 
  -2  -8   7     3946.26     3896.91     84.66 o 
  -1  -8   7      345.65      351.59      7.91 o 
   0  -8   7      227.87      230.87      5.80 o 
   1  -8   7     2303.88     2227.90     39.60 o 
   2  -8   7     3451.00     3334.96     74.74 o 
   3  -8   7     1137.76     1181.45     27.65 o 
   4  -8   7     3373.47     3599.42     77.48 o 
   5  -8   7      929.17      953.94     23.77 o 
   6  -8   7        5.98       13.74      6.99 o 
  -6  -7   7       32.64       40.63      5.34 o 
  -5  -7   7       23.45       31.15      5.21 o 
  -4  -7   7     1531.73     1504.98     34.78 o 
  -3  -7   7     7759.89     7621.04    162.35 o 
  -2  -7   7     2827.56     2758.27     48.22 o 
  -1  -7   7     2606.04     2520.34     44.13 o 
   0  -7   7     4862.60     4948.37     85.01 o 
   1  -7   7        3.10        2.12      1.14 o 
   2  -7   7      503.54      468.30      9.87 o 
   3  -7   7       58.36       67.09      4.14 o 
   4  -7   7     3521.97     3659.75     78.54 o 
   5  -7   7     1498.64     1618.01     37.04 o 
   6  -7   7      153.90      164.19      7.22 o 
  -7  -6   7      618.54      662.78     18.11 o 
  -6  -6   7      158.97      165.92      6.86 o 
  -5  -6   7       40.10       49.05      3.74 o 
  -4  -6   7      352.11      347.60     10.17 o 
  -3  -6   7     4647.96     4647.58     99.97 o 
  -2  -6   7     2949.36     2962.41     51.51 o 
  -1  -6   7     3735.51     3648.40     63.00 o 
   0  -6   7     7210.49     7067.05    120.43 o 
   1  -6   7     3393.32     3379.79     58.68 o 
   2  -6   7      267.73      284.59      6.65 o 
   3  -6   7       41.23       59.07      3.94 o 
   4  -6   7      485.74      517.23     14.02 o 
   5  -6   7      671.77      675.87     17.60 o 
   6  -6   7      577.39      610.41     19.59 o 
  -7  -5   7     1419.79     1558.64     38.22 o 
  -6  -5   7     1023.75     1105.84     22.27 o 
  -5  -5   7      534.95      557.44     12.22 o 
  -4  -5   7      420.49      426.77      9.49 o 
  -3  -5   7     2288.56     2291.03     35.49 o 
  -2  -5   7      202.29      194.18      4.84 o 
  -1  -5   7     4986.87     4879.06     83.45 o 
   0  -5   7     5532.95     5344.76     91.46 o 
   1  -5   7     3485.50     3380.75     58.59 o 
   2  -5   7     1664.57     1589.53     28.61 o 
   3  -5   7      235.22      221.48      7.25 o 
   4  -5   7       52.00       69.21      3.42 o 
   5  -5   7      426.97      462.13     13.05 o 
   6  -5   7     1662.70     1725.49     63.16 o 
  -7  -4   7     1458.63     1524.34     37.43 o 
  -6  -4   7     1650.93     1722.96     32.95 o 
  -5  -4   7     1419.29     1532.88     29.17 o 
  -4  -4   7     2658.76     2744.53     50.07 o 
  -3  -4   7     2510.90     2457.78     37.93 o 
  -2  -4   7     1460.31     1507.47     26.97 o 
  -1  -4   7     1151.58     1163.45     21.13 o 
   0  -4   7     2021.59     2009.42     35.36 o 
   1  -4   7     6070.76     6180.60    105.53 o 
   2  -4   7     4280.88     4292.13     65.41 o 
   3  -4   7      838.97      821.03     22.47 o 
   4  -4   7     4072.45     4064.83     72.48 o 
   5  -4   7        1.70        4.32      2.02 o 
   6  -4   7      529.10      533.37     31.36 o 
  -8  -3   7      104.58      115.96      6.67 o 
  -7  -3   7       85.37      103.29      5.91 o 
  -6  -3   7     1655.26     1740.28     33.11 o 
  -5  -3   7     1688.02     1735.09     32.53 o 
  -4  -3   7     6227.76     6014.56    126.13 o 
  -3  -3   7     8267.89     7964.38    133.28 o 
  -2  -3   7     2840.55     2812.85     48.80 o 
  -1  -3   7      246.25      239.48      5.59 o 
   0  -3   7     1027.15     1015.15     18.71 o 
   1  -3   7      273.99      303.34      6.75 o 
   2  -3   7     2975.96     3034.43     46.60 o 
   3  -3   7      763.37      803.68     13.60 o 
   4  -3   7     3495.02     3577.62     63.91 o 
   5  -3   7     1032.87      982.25     19.67 o 
   6  -3   7      105.69       93.13      5.69 o 
  -8  -2   7     1261.52     1369.03     34.49 o 
  -7  -2   7      127.62      139.30      6.71 o 
  -6  -2   7      188.00      219.01      6.25 o 
  -5  -2   7      879.73      878.22     14.78 o 
  -4  -2   7     2048.41     2093.51     32.60 o 
  -3  -2   7     9274.58     8771.03    247.37 o 
  -2  -2   7     2060.55     1810.03     53.03 o 
  -1  -2   7     6851.43     6537.93    155.74 o 
   0  -2   7     8349.11     8029.10    198.66 o 
   1  -2   7       71.41       91.31      4.17 o 
   2  -2   7       19.03       21.53      1.84 o 
   3  -2   7      516.30      542.59     10.90 o 
   4  -2   7      504.27      486.14     11.58 o 
   5  -2   7     1864.03     1913.68     44.39 o 
   6  -2   7      487.07      422.96     19.73 o 
  -8  -1   7     1172.84     1249.56     31.49 o 
  -7  -1   7     1989.17     2080.16     48.99 o 
  -6  -1   7      145.59      147.94      4.71 o 
  -5  -1   7      375.80      402.69      7.65 o 
  -4  -1   7       45.27       48.49      2.05 o 
  -3  -1   7     3676.03     3642.78     94.01 o 
  -2  -1   7     4071.19     3961.79    147.51 o 
  -1  -1   7     5880.83     5625.02    135.73 o 
   0  -1   7     5319.99     5031.48     76.00 o 
   1  -1   7     6556.57     6251.70     95.75 o 
   2  -1   7       29.70       42.58      3.72 o 
   3  -1   7       11.56       21.17      1.72 o 
   4  -1   7       86.78       99.28      3.93 o 
   5  -1   7     1966.44     1883.56     44.82 o 
   6  -1   7     1312.98     1227.92     31.08 o 
  -8   0   7      533.26      558.27     16.30 o 
  -7   0   7     2068.03     2215.68     54.94 o 
  -6   0   7     1494.29     1629.45     30.82 o 
  -5   0   7      633.07      703.43     12.09 o 
  -4   0   7     1019.94      995.38     22.62 o 
  -3   0   7       97.47      110.19      2.89 o 
  -2   0   7     1854.61     1705.71     45.68 o 
  -1   0   7     3363.30     3279.53     70.83 o 
   0   0   7     3716.43     3504.42     53.45 o 
   1   0   7     4810.03     4647.03     70.31 o 
   2   0   7     5501.54     5521.11     83.61 o 
   3   0   7      805.94      832.08     14.40 o 
   4   0   7      525.91      551.99     11.85 o 
   5   0   7      345.90      340.36     11.04 o 
   6   0   7     1158.43     1070.73     27.77 o 
  -8   1   7       20.10       26.01      3.74 o 
  -7   1   7     1495.87     1518.13     36.58 o 
  -6   1   7     2003.35     2048.82     80.69 o 
  -5   1   7     4583.62     4710.08     84.44 o 
  -4   1   7     3236.54     3460.74     72.24 o 
  -3   1   7     3345.46     3401.67     88.67 o 
  -2   1   7       14.01       29.61      3.16 o 
  -1   1   7       41.64       39.12      2.63 o 
   0   1   7       16.53       21.71      1.86 o 
   1   1   7     1535.32     1426.15     22.73 o 
   2   1   7     4214.88     4361.91     66.49 o 
   3   1   7      794.75      810.62     13.83 o 
   4   1   7     1229.84     1188.15     27.79 o 
   5   1   7      157.59      155.57      7.04 o 
   6   1   7      454.18      432.04     13.80 o 
  -8   2   7      185.79      187.82      7.76 o 
  -7   2   7       45.16       44.55      3.13 o 
  -6   2   7     3081.11     3155.55     64.27 o 
  -5   2   7     3239.08     3394.73     52.16 o 
  -4   2   7     1714.34     1798.92     74.98 o 
  -3   2   7    10904.08    11237.20    329.87 o 
  -2   2   7     2584.42     2683.23     86.99 o 
  -1   2   7      419.59      428.48      9.04 o 
   0   2   7      865.23      891.31     18.60 o 
   1   2   7      267.26      291.30      7.12 o 
   2   2   7     3376.08     3480.58     53.53 o 
   3   2   7      552.38      579.89     10.48 o 
   4   2   7     1349.23     1411.37     27.44 o 
   5   2   7     1346.59     1317.25     33.04 o 
   6   2   7       21.68       25.03      4.20 o 
  -8   3   7     1091.29     1045.84     40.55 o 
  -7   3   7      715.79      723.28     17.39 o 
  -6   3   7      168.93      169.80      6.28 o 
  -5   3   7     1083.65      995.06     19.13 o 
  -4   3   7      769.42      805.92     26.26 o 
  -3   3   7    10299.46    11215.11    246.17 o 
  -2   3   7    10514.60    10562.28    183.65 o 
  -1   3   7     5672.73     5671.66     99.47 o 
   0   3   7     6116.57     5676.27     99.30 o 
   1   3   7      144.20      166.94      5.09 o 
   2   3   7        3.26        8.92      1.71 o 
   3   3   7      532.74      552.63     12.10 o 
   4   3   7      300.16      326.66      8.51 o 
   5   3   7     1556.41     1634.60     40.10 o 
  -8   4   7     1393.97     1369.09     33.11 o 
  -7   4   7     2089.77     2092.65     47.87 o 
  -6   4   7      633.08      617.90     16.35 o 
  -5   4   7      775.21      742.39     18.76 o 
  -4   4   7      304.89      334.14      7.81 o 
  -3   4   7     2731.08     2891.78     70.73 o 
  -2   4   7     2152.24     2179.78     39.42 o 
  -1   4   7     8030.02     8243.25    143.45 o 
   0   4   7     2739.91     2706.99     48.47 o 
   1   4   7     3427.81     3268.73     58.58 o 
   2   4   7      367.57      407.02     12.11 o 
   3   4   7      393.35      400.34     12.24 o 
   4   4   7      530.92      542.10     12.46 o 
   5   4   7     1083.63     1169.96     46.03 o 
  -8   5   7       85.37       96.78      5.77 o 
  -7   5   7     1174.20     1215.93     29.57 o 
  -6   5   7     3719.36     3830.57     92.61 o 
  -5   5   7     2799.99     2923.44     64.95 o 
  -4   5   7      190.81      217.70      8.11 o 
  -3   5   7     1916.14     2152.78     39.25 o 
  -2   5   7     1621.34     1676.67     30.90 o 
  -1   5   7     2235.76     2191.24     39.71 o 
   0   5   7     2967.10     2764.88     49.59 o 
   1   5   7     6531.48     6359.15    111.68 o 
   2   5   7     5410.71     5304.02    118.67 o 
   3   5   7       63.20       72.16      4.97 o 
   4   5   7       40.11       45.97      5.48 o 
   5   5   7      327.26      333.18     19.18 o 
  -8   6   7        0.19       -0.39      2.76 o 
  -7   6   7      220.28      233.80      9.04 o 
  -6   6   7     3665.27     3626.21     80.60 o 
  -5   6   7     4476.53     4512.00    155.36 o 
  -4   6   7     2490.02     2722.08     70.60 o 
  -3   6   7     9619.79    10277.11    178.47 o 
  -2   6   7     1637.61     1776.09     40.57 o 
  -1   6   7       69.87       80.88      3.57 o 
   0   6   7        6.62        7.50      1.69 o 
   1   6   7     2542.18     2510.56     58.26 o 
   2   6   7     3904.31     3830.83     87.23 o 
   3   6   7      961.30      965.95     25.28 o 
   4   6   7      587.92      630.96     18.36 o 
  -8   7   7      603.41      560.85     24.11 o 
  -7   7   7      212.70      201.93      8.22 o 
  -6   7   7      854.48      827.85     21.44 o 
  -5   7   7      381.31      430.01     12.70 o 
  -4   7   7     2176.36     2375.21     43.37 o 
  -3   7   7    10158.20    10972.84    191.10 o 
  -2   7   7     4099.08     4292.60     76.45 o 
  -1   7   7     3080.22     3175.27     56.94 o 
   0   7   7      757.96      725.35     15.02 o 
   1   7   7        7.60       10.64      3.70 o 
   2   7   7      780.01      750.53     20.51 o 
   3   7   7     2171.22     2178.61     52.04 o 
   4   7   7      922.84      947.73     25.63 o 
  -7   8   7      663.51      648.54     18.16 o 
  -6   8   7      362.55      366.50     11.84 o 
  -5   8   7        5.13        3.29      2.63 o 
  -4   8   7      493.04      526.62     14.93 o 
  -3   8   7     1351.32     1420.70     27.13 o 
  -2   8   7     6079.83     6466.10    113.62 o 
  -1   8   7     3166.48     3172.30     57.09 o 
   0   8   7     1954.56     1889.38     45.21 o 
   1   8   7     1610.19     1548.43     38.11 o 
   2   8   7      160.21      155.13      7.35 o 
   3   8   7      378.42      371.45     12.77 o 
  -7   9   7      716.07      705.15     19.80 o 
  -6   9   7     1475.97     1416.33     34.51 o 
  -5   9   7      140.39      135.81      6.65 o 
  -4   9   7        0.30        3.58      1.78 o 
  -3   9   7        2.32        6.01      1.95 o 
  -2   9   7     1167.24     1188.94     23.50 o 
  -1   9   7     2172.38     2187.16     40.38 o 
   0   9   7      587.26      568.14     23.15 o 
   1   9   7     2125.18     1944.38     47.09 o 
   2   9   7      237.95      232.38     17.95 o 
   3   9   7      111.57      101.13      6.49 o 
  -7  10   7     1802.53     1689.36     54.94 o 
  -6  10   7     2751.72     2581.37     59.60 o 
  -5  10   7     1174.70     1155.93     29.13 o 
  -4  10   7      304.18      300.14     10.47 o 
  -3  10   7     1388.40     1421.30     27.61 o 
  -2  10   7      635.57      633.24     18.01 o 
  -1  10   7      502.84      489.52     15.00 o 
   0  10   7     1463.06     1379.66     34.91 o 
   1  10   7     1577.63     1416.06     36.05 o 
   2  10   7     1370.00     1288.01     33.28 o 
  -6  11   7     2369.03     2258.02     64.66 o 
  -5  11   7     3426.50     3446.53     77.90 o 
  -4  11   7     2579.88     2627.79     60.26 o 
  -3  11   7     3119.70     3194.19     58.37 o 
  -2  11   7     1417.78     1421.58     35.50 o 
  -1  11   7        0.66        3.60      2.78 o 
   0  11   7      153.34      146.13      7.60 o 
   1  11   7      251.68      227.07      9.80 o 
  -5  12   7     1127.68     1160.30     29.79 o 
  -4  12   7     1939.09     1963.82     46.68 o 
  -3  12   7     2556.16     2651.12     49.17 o 
  -2  12   7     3265.14     3253.77     75.73 o 
  -1  12   7      472.39      428.84     14.28 o 
   0  12   7      258.69      253.45     10.52 o 
  -3  13   7      683.56      666.08     30.69 o 
  -2  13   7     2314.21     2234.01     54.11 o 
   0 -14   8      407.33      442.38     13.89 o 
   1 -14   8      492.57      547.72     24.39 o 
  -2 -13   8       12.41       11.19      3.03 o 
  -1 -13   8      536.45      528.85     15.66 o 
   0 -13   8      859.70      863.57     22.63 o 
   1 -13   8     1749.29     1711.23     39.35 o 
   2 -13   8      255.45      268.34      9.47 o 
   3 -13   8     1195.17     1175.08     28.77 o 
  -3 -12   8      918.65      885.96     23.15 o 
  -2 -12   8     1139.81     1150.83     28.56 o 
  -1 -12   8       84.35       90.43      5.46 o 
   0 -12   8     1052.07     1044.02     26.12 o 
   1 -12   8      908.62      899.03     18.10 o 
   2 -12   8     1555.92     1528.57     35.44 o 
   3 -12   8     2406.22     2441.59     56.31 o 
   4 -12   8      183.50      195.78      8.27 o 
  -4 -11   8     2045.75     1962.74     45.72 o 
  -3 -11   8      811.77      795.47     20.92 o 
  -2 -11   8     2573.89     2481.10     56.08 o 
  -1 -11   8     2431.70     2438.60     55.11 o 
   0 -11   8      181.38      179.55      5.45 o 
   1 -11   8      269.92      264.31      7.00 o 
   2 -11   8     1141.82     1125.98     26.96 o 
   3 -11   8     3334.89     3314.71     72.05 o 
   4 -11   8     2013.68     2128.96     48.25 o 
   5 -11   8      526.53      564.48     16.41 o 
  -5 -10   8       72.50       69.78      5.11 o 
  -4 -10   8      599.20      589.34     16.46 o 
  -3 -10   8     1003.08     1000.49     24.89 o 
  -2 -10   8     1924.43     1900.39     43.68 o 
  -1 -10   8     2337.61     2292.23     51.63 o 
   0 -10   8     1019.56      976.78     19.01 o 
   1 -10   8       62.82       61.24      3.21 o 
   2 -10   8      369.68      364.38     11.00 o 
   3 -10   8      599.64      624.89     16.80 o 
   4 -10   8     3741.96     3870.35     83.76 o 
   5 -10   8     1680.55     1763.67     41.01 o 
  -5  -9   8     2231.93     2315.15     52.89 o 
  -4  -9   8       16.09       31.34     10.41 o 
  -3  -9   8       56.82       60.34      4.21 o 
  -2  -9   8      345.69      337.14     10.35 o 
  -1  -9   8     3108.59     3040.34     53.43 o 
   0  -9   8     1912.62     1884.88     34.16 o 
   1  -9   8      499.13      472.99     10.40 o 
   2  -9   8      555.93      539.12     14.39 o 
   3  -9   8      131.58      153.07      6.55 o 
   4  -9   8     2653.05     2718.30     59.97 o 
   5  -9   8     2337.45     2405.09     53.95 o 
  -6  -8   8     3069.91     3192.33     71.39 o 
  -5  -8   8     2940.22     3025.03     67.51 o 
  -4  -8   8     2513.84     2493.70     55.99 o 
  -3  -8   8      146.57      141.96      5.91 o 
  -2  -8   8      315.03      284.11      6.84 o 
  -1  -8   8     1174.83     1199.60     22.37 o 
   0  -8   8     4247.21     4221.23     73.21 o 
   1  -8   8     3845.00     3770.80     65.58 o 
   2  -8   8     2166.57     2144.63     47.11 o 
   3  -8   8     2886.75     2874.23     62.49 o 
   4  -8   8        4.03       10.16      2.88 o 
   5  -8   8      280.02      291.99     10.14 o 
   6  -8   8      479.84      489.06     14.77 o 
  -6  -7   8      787.10      834.00     21.70 o 
  -5  -7   8     1518.49     1553.81     36.33 o 
  -4  -7   8     4366.89     4363.72     94.84 o 
  -3  -7   8     4145.31     4126.29     89.51 o 
  -2  -7   8     1955.02     1930.27     34.43 o 
  -1  -7   8     1026.38     1015.59     19.11 o 
   0  -7   8      303.31      311.36      7.25 o 
   1  -7   8     1973.21     1990.66     35.61 o 
   2  -7   8     1714.74     1715.17     31.08 o 
   3  -7   8     1407.28     1505.19     34.34 o 
   4  -7   8     2625.20     2740.04     59.97 o 
   5  -7   8      226.93      230.04      8.58 o 
   6  -7   8       24.65       30.42      4.01 o 
  -7  -6   8        0.75        3.95      2.63 o 
  -6  -6   8       55.29       61.60      4.79 o 
  -5  -6   8       11.07       19.25      4.66 o 
  -4  -6   8     3163.20     3202.76     70.13 o 
  -3  -6   8      714.47      710.38     13.93 o 
  -2  -6   8      599.60      588.56     11.84 o 
  -1  -6   8     3334.54     3180.43     55.31 o 
   0  -6   8      756.80      749.21     14.60 o 
   1  -6   8      738.93      730.62     14.42 o 
   2  -6   8      786.85      808.47     15.74 o 
   3  -6   8     2395.71     2577.40     56.02 o 
   4  -6   8     4419.98     4642.35     98.68 o 
   5  -6   8      723.90      748.09     19.33 o 
   6  -6   8     1181.77     1191.72     30.14 o 
  -7  -5   8      299.78      316.71     10.55 o 
  -6  -5   8      864.18      933.04     23.25 o 
  -5  -5   8       44.61       46.89      7.26 o 
  -4  -5   8     2797.47     2728.24     59.96 o 
  -3  -5   8     1036.19     1028.15     19.27 o 
  -2  -5   8     1512.75     1530.25     27.60 o 
  -1  -5   8     3096.62     3057.28     53.16 o 
   0  -5   8      941.39      910.53     17.23 o 
   1  -5   8       13.66       20.64      1.85 o 
   2  -5   8      108.23      113.58      3.86 o 
   3  -5   8      974.37     1039.32     24.37 o 
   4  -5   8     3816.17     3934.24     83.97 o 
   5  -5   8     1327.06     1407.16     32.68 o 
   6  -5   8      573.53      618.54     21.23 o 
  -7  -4   8     2948.85     3288.21    103.84 o 
  -6  -4   8     4555.29     4940.26     89.48 o 
  -5  -4   8      866.30      911.93     18.33 o 
  -4  -4   8      563.26      535.75     12.48 o 
  -3  -4   8      401.27      412.62      8.86 o 
  -2  -4   8     1593.09     1504.15     27.08 o 
  -1  -4   8     1814.02     1660.05     29.67 o 
   0  -4   8     2618.71     2455.38     43.16 o 
   1  -4   8     2064.68     2072.30     36.78 o 
   2  -4   8        7.59       12.80      2.43 o 
   3  -4   8      273.17      271.34      8.52 o 
   4  -4   8      909.41      938.16     22.54 o 
   5  -4   8     2395.22     2518.21     55.24 o 
   6  -4   8     1491.78     1568.91     66.44 o 
  -7  -3   8     2081.45     2207.70     74.94 o 
  -6  -3   8     2999.53     3217.44     59.05 o 
  -5  -3   8     3551.67     3731.96     67.69 o 
  -4  -3   8     7078.29     7119.36    135.13 o 
  -3  -3   8        3.03        9.17      1.13 o 
  -2  -3   8       20.19       19.72      1.83 o 
  -1  -3   8      741.31      781.56     27.22 o 
   0  -3   8     8872.08     8734.78    148.87 o 
   1  -3   8     4205.38     4159.63     71.77 o 
   2  -3   8     1385.55     1468.50     26.72 o 
   3  -3   8     3050.25     3156.62     55.12 o 
   4  -3   8      951.60      965.63     19.24 o 
   5  -3   8       78.08       81.33      4.11 o 
   6  -3   8      180.72      163.57      9.86 o 
  -8  -2   8      173.81      202.47      8.50 o 
  -7  -2   8      873.76      952.93     24.55 o 
  -6  -2   8      194.88      202.89      5.94 o 
  -5  -2   8     2801.17     2887.02     55.68 o 
  -4  -2   8    10360.31    10174.50    187.73 o 
  -3  -2   8     1934.86     1915.21     55.64 o 
  -2  -2   8     1051.49     1069.71     32.35 o 
  -1  -2   8     1025.51     1034.70     19.74 o 
   0  -2   8     2243.76     2188.87     73.06 o 
   1  -2   8     1206.66     1211.98     19.47 o 
   2  -2   8     1085.32     1132.60     18.47 o 
   3  -2   8     2057.70     2172.55     34.02 o 
   4  -2   8     3651.79     3632.07     64.96 o 
   5  -2   8      206.37      210.20      6.36 o 
   6  -2   8       29.06       32.45      4.01 o 
  -8  -1   8     1511.19     1598.34     39.13 o 
  -7  -1   8      328.67      352.04     11.30 o 
  -6  -1   8      193.20      210.44      5.94 o 
  -5  -1   8      893.45      905.12     15.20 o 
  -4  -1   8     1204.70     1275.61     20.57 o 
  -3  -1   8     3374.78     3259.22     86.73 o 
  -2  -1   8     1255.99     1246.05     38.88 o 
  -1  -1   8      431.86      377.35     11.57 o 
   0  -1   8       35.30       43.66      2.33 o 
   1  -1   8      543.89      507.20     11.11 o 
   2  -1   8     3670.67     3699.65     56.62 o 
   3  -1   8     1721.89     1764.71     28.10 o 
   4  -1   8     4382.32     4378.24     79.35 o 
   5  -1   8     1035.52     1003.92     25.69 o 
   6  -1   8      868.37      785.15     23.97 o 
  -8   0   8     3611.34     3844.87     88.01 o 
  -7   0   8     1841.35     1892.54     44.82 o 
  -6   0   8      813.29      849.80     14.68 o 
  -5   0   8      376.04      374.48      8.74 o 
  -4   0   8      422.42      434.11      8.00 o 
  -3   0   8     2201.22     2258.12     48.29 o 
  -2   0   8     1441.75     1415.58     43.50 o 
  -1   0   8     2797.46     2782.96     48.48 o 
   0   0   8     5769.56     5600.71    104.92 o 
   1   0   8      156.96      172.26      4.16 o 
   2   0   8      211.85      214.83      4.91 o 
   3   0   8      883.06      908.10     15.43 o 
   4   0   8     1846.07     1834.37     34.09 o 
   5   0   8     2367.93     2297.61     54.16 o 
   6   0   8     1117.18     1021.48     35.76 o 
  -8   1   8     2627.15     2745.65     63.93 o 
  -7   1   8     3421.39     3744.49     85.12 o 
  -6   1   8     2515.74     2647.66     47.93 o 
  -5   1   8     1900.84     2056.15     32.39 o 
  -4   1   8     3221.50     3237.18     53.82 o 
  -3   1   8     1864.12     1857.15     60.59 o 
  -2   1   8       81.03       79.88      4.03 o 
  -1   1   8     2278.44     2211.36     57.45 o 
   0   1   8     6382.25     6200.32    124.22 o 
   1   1   8     1298.80     1287.95     25.28 o 
   2   1   8      618.36      620.64     14.12 o 
   3   1   8      141.24      149.70      4.12 o 
   4   1   8       26.20       33.42      2.76 o 
   5   1   8     1702.13     1645.31     39.94 o 
   6   1   8     1255.20     1231.46     32.74 o 
  -8   2   8      216.14      210.70     12.88 o 
  -7   2   8     1496.85     1519.78     36.58 o 
  -6   2   8     2248.30     2287.86     78.77 o 
  -5   2   8     4630.60     4901.78    157.71 o 
  -4   2   8     2793.60     2966.18     56.00 o 
  -3   2   8     1233.09     1280.86     24.07 o 
  -2   2   8      149.54      152.55      4.53 o 
  -1   2   8     1191.89     1232.58     23.11 o 
   0   2   8     1047.79     1010.86     19.53 o 
   1   2   8     4853.62     4674.39     82.58 o 
   2   2   8     3630.25     3675.78     91.80 o 
   3   2   8     1668.44     1742.81     33.10 o 
   4   2   8     1857.19     1885.19     35.92 o 
   5   2   8      130.53      137.94      6.91 o 
  -8   3   8      731.44      773.76     32.06 o 
  -7   3   8      296.13      336.32     11.92 o 
  -6   3   8      286.93      300.12      9.63 o 
  -5   3   8     1247.18     1473.15     27.74 o 
  -4   3   8     5439.93     6077.40    106.50 o 
  -3   3   8     3576.33     3867.16     68.59 o 
  -2   3   8       11.58       18.24      2.17 o 
  -1   3   8     1426.47     1426.89     26.85 o 
   0   3   8       79.67       90.64      5.02 o 
   1   3   8     3804.31     3745.35     66.90 o 
   2   3   8     2795.97     2868.43     57.09 o 
   3   3   8     2749.93     2914.99     66.99 o 
   4   3   8     4155.87     4445.45    100.56 o 
   5   3   8      625.27      658.96     29.04 o 
  -8   4   8     2643.75     2652.41     60.27 o 
  -7   4   8      394.49      419.35     12.68 o 
  -6   4   8      131.81      146.18      6.36 o 
  -5   4   8       41.49       58.83      3.25 o 
  -4   4   8      203.92      246.42      6.82 o 
  -3   4   8     4172.42     4393.10     77.71 o 
  -2   4   8      389.46      403.93      9.14 o 
  -1   4   8     3615.28     3530.00     62.94 o 
   0   4   8     1178.31     1143.09     22.01 o 
   1   4   8      956.59      896.47     18.01 o 
   2   4   8      828.73      843.03     21.96 o 
   3   4   8     1441.79     1511.66     36.90 o 
   4   4   8     3416.15     3615.48     83.07 o 
   5   4   8     2443.15     2555.00     90.69 o 
  -8   5   8     1551.60     1550.84     53.29 o 
  -7   5   8     1326.17     1376.46     33.23 o 
  -6   5   8      846.82      813.02     20.87 o 
  -5   5   8      771.21      803.08     21.65 o 
  -4   5   8        3.06       13.43      2.20 o 
  -3   5   8       29.71       47.82      3.02 o 
  -2   5   8     1965.66     2015.28     36.90 o 
  -1   5   8     2673.43     2691.54     48.54 o 
   0   5   8     1971.06     1875.40     34.78 o 
   1   5   8      901.84      837.60     17.18 o 
   2   5   8      237.19      244.51      8.95 o 
   3   5   8      453.43      459.22     14.15 o 
   4   5   8      263.38      300.03     10.86 o 
  -8   6   8     1174.50     1167.01     40.55 o 
  -7   6   8     2271.46     2373.44     54.42 o 
  -6   6   8     1515.48     1591.41     37.68 o 
  -5   6   8      678.82      720.03     21.51 o 
  -4   6   8     2399.56     2628.30     47.86 o 
  -3   6   8       47.42       55.03      4.19 o 
  -2   6   8      688.90      728.57     15.05 o 
  -1   6   8      129.42      148.79      4.94 o 
   0   6   8     1959.76     1916.95     35.55 o 
   1   6   8     4806.08     4576.05    103.40 o 
   2   6   8     1135.57     1117.59     28.52 o 
   3   6   8      370.11      383.70     12.70 o 
   4   6   8      196.37      210.12      9.04 o 
  -8   7   8       27.95       34.18      4.48 o 
  -7   7   8     1948.65     1939.72     45.64 o 
  -6   7   8      968.85      945.37     24.18 o 
  -5   7   8     1140.34     1187.30     29.17 o 
  -4   7   8     1870.31     2032.01     42.61 o 
  -3   7   8      732.75      724.20     27.57 o 
  -2   7   8      253.86      258.79      7.19 o 
  -1   7   8       87.25       83.25      3.98 o 
   0   7   8      533.32      501.45     11.35 o 
   1   7   8     5154.43     4842.77    109.37 o 
   2   7   8     1650.93     1586.22     38.93 o 
   3   7   8     1702.18     1671.73     41.15 o 
  -7   8   8       18.06       19.22      5.34 o 
  -6   8   8       78.10       87.71      5.60 o 
  -5   8   8      819.15      875.49     22.81 o 
  -4   8   8     1047.55     1124.50     22.39 o 
  -3   8   8     1877.82     2121.72     39.52 o 
  -2   8   8      364.80      366.28      9.18 o 
  -1   8   8      533.91      555.89     12.37 o 
   0   8   8      186.76      178.91      7.83 o 
   1   8   8      796.13      751.47     26.58 o 
   2   8   8     1282.61     1188.43     38.09 o 
   3   8   8     1553.13     1526.07     38.23 o 
  -7   9   8      719.94      698.07     19.73 o 
  -6   9   8       33.51       34.43      4.26 o 
  -5   9   8       25.98       38.73      6.16 o 
  -4   9   8       79.73       93.46      4.35 o 
  -3   9   8     2351.61     2528.36     46.82 o 
  -2   9   8     1300.50     1359.14     26.49 o 
  -1   9   8      195.84      203.20     10.25 o 
   0   9   8      341.69      321.81     11.32 o 
   1   9   8       24.60       25.59      3.94 o 
   2   9   8      405.91      392.09     13.43 o 
  -6  10   8      357.62      344.05     12.04 o 
  -5  10   8      346.88      365.36     12.43 o 
  -4  10   8       20.27       28.48      5.07 o 
  -3  10   8     1047.96     1091.33     22.39 o 
  -2  10   8     2207.89     2260.32     50.15 o 
  -1  10   8      945.51      941.51     25.16 o 
   0  10   8     1731.51     1637.70     58.22 o 
   1  10   8      910.98      824.16     26.44 o 
  -6  11   8     1839.19     1857.51     44.69 o 
  -5  11   8     1487.84     1492.92     36.74 o 
  -4  11   8      501.31      517.30     15.80 o 
  -3  11   8      105.21      115.90      5.35 o 
  -2  11   8      537.04      563.45     16.96 o 
  -1  11   8     1144.51     1099.66     52.20 o 
   0  11   8     2461.69     2361.59    107.54 o 
  -4  12   8     1303.85     1322.07     33.21 o 
  -3  12   8     2136.34     2076.90     82.61 o 
  -2  12   8       14.61       20.20      3.73 o 
  -1  12   8       56.84       65.69      5.83 o 
  -2 -13   9     2178.50     2141.84     49.88 o 
  -1 -13   9     2320.96     2361.51     54.52 o 
   0 -13   9      943.50      954.48     24.76 o 
   1 -13   9     1839.09     1854.56     42.46 o 
   2 -13   9       37.16       40.10      4.14 o 
  -3 -12   9        0.32        3.63      2.43 o 
  -2 -12   9      945.89      942.17     24.30 o 
  -1 -12   9     3217.84     3175.70     71.18 o 
   0 -12   9     1878.13     1851.46     43.18 o 
   1 -12   9     1634.93     1596.19     40.00 o 
   2 -12   9     2808.19     2795.40     61.59 o 
   3 -12   9      406.31      395.12     12.55 o 
  -4 -11   9      409.82      395.17     12.68 o 
  -3 -11   9      476.37      485.17     14.43 o 
  -2 -11   9       80.03       80.57      5.11 o 
  -1 -11   9     1315.65     1340.26     32.34 o 
   0 -11   9      885.33      908.48     18.18 o 
   1 -11   9     3765.15     3720.61     65.51 o 
   2 -11   9     3922.23     3958.49     85.12 o 
   3 -11   9     3288.46     3348.62     72.93 o 
   4 -11   9      637.38      647.31     17.99 o 
  -4 -10   9      435.58      434.44     13.27 o 
  -3 -10   9     1292.88     1235.60     30.12 o 
  -2 -10   9     1947.89     1905.48     43.97 o 
  -1 -10   9      381.90      360.89      8.64 o 
   0 -10   9        4.31        7.80      2.36 o 
   1 -10   9      374.44      370.98      8.87 o 
   2 -10   9     2458.98     2519.64     58.77 o 
   3 -10   9     2993.73     3020.17     66.07 o 
   4 -10   9      777.14      815.69     21.36 o 
   5 -10   9     1502.31     1599.09     37.81 o 
  -5  -9   9      312.79      346.51     11.43 o 
  -4  -9   9      641.56      650.52     17.63 o 
  -3  -9   9      654.33      677.94     18.02 o 
  -2  -9   9     2650.92     2657.13     59.28 o 
  -1  -9   9     3593.55     3555.11     62.24 o 
   0  -9   9       70.08       81.17      3.66 o 
   1  -9   9      550.00      557.68     12.04 o 
   2  -9   9       40.27       44.43      3.94 o 
   3  -9   9     1842.23     1846.14     41.89 o 
   4  -9   9     1480.60     1552.56     36.17 o 
   5  -9   9      942.84      985.85     24.96 o 
  -6  -8   9      593.55      642.28     25.07 o 
  -5  -8   9        5.72        9.39      2.63 o 
  -4  -8   9      678.07      663.24     17.73 o 
  -3  -8   9      843.67      820.34     29.59 o 
  -2  -8   9     3885.49     3768.03     65.72 o 
  -1  -8   9     5415.43     5418.95     93.34 o 
   0  -8   9     1378.77     1348.51     25.12 o 
   1  -8   9     4793.43     4705.64     81.44 o 
   2  -8   9      985.88      971.66     23.40 o 
   3  -8   9       21.49       26.03      3.47 o 
   4  -8   9      608.54      621.67     16.91 o 
   5  -8   9     1009.32     1080.68     26.81 o 
  -6  -7   9     2163.27     2261.37     51.82 o 
  -5  -7   9      909.25      932.41     23.44 o 
  -4  -7   9       35.62       36.72      8.77 o 
  -3  -7   9       26.29       20.78      3.15 o 
  -2  -7   9     1577.00     1579.50     28.89 o 
  -1  -7   9     2642.57     2691.27     47.51 o 
   0  -7   9     3359.90     3411.79     59.53 o 
   1  -7   9     5038.19     5089.50     87.88 o 
   2  -7   9     4125.68     4090.00     76.64 o 
   3  -7   9     1503.84     1512.50     34.73 o 
   4  -7   9       37.09       41.12      4.16 o 
   5  -7   9        2.07        5.54      3.42 o 
  -7  -6   9       14.47       13.52      3.09 o 
  -6  -6   9     1059.40     1088.58     26.93 o 
  -5  -6   9     1422.19     1446.83     34.00 o 
  -4  -6   9     1496.12     1479.45     34.29 o 
  -3  -6   9      121.59      133.52      4.30 o 
  -2  -6   9     1029.28     1063.66     20.07 o 
  -1  -6   9      372.41      359.73      8.17 o 
   0  -6   9     4576.27     4467.61     77.24 o 
   1  -6   9     1466.18     1490.28     27.40 o 
   2  -6   9     2269.98     2281.66     40.73 o 
   3  -6   9     3389.04     3487.79     74.89 o 
   4  -6   9      213.75      238.27      8.61 o 
   5  -6   9      100.46      104.25      5.80 o 
   6  -6   9      122.48      137.30      6.97 o 
  -7  -5   9       10.16       17.02      3.15 o 
  -6  -5   9      222.47      250.08      8.71 o 
  -5  -5   9     1564.26     1655.02     38.17 o 
  -4  -5   9     2892.05     2900.15     63.84 o 
  -3  -5   9     1959.09     1902.83     38.57 o 
  -2  -5   9     4522.84     4281.05     74.02 o 
  -1  -5   9      400.07      382.13      8.49 o 
   0  -5   9     1852.85     1801.87     32.46 o 
   1  -5   9      482.78      454.60      9.80 o 
   2  -5   9     2271.56     2327.32     41.47 o 
   3  -5   9     3347.91     3533.68     75.66 o 
   4  -5   9      617.69      653.95     17.13 o 
   5  -5   9      562.58      613.00     16.54 o 
   6  -5   9       82.91       92.79      5.80 o 
  -7  -4   9      485.74      511.67     15.07 o 
  -6  -4   9      709.66      749.44     19.37 o 
  -5  -4   9     1523.36     1587.53     36.42 o 
  -4  -4   9     2520.37     2502.18     44.36 o 
  -3  -4   9     4361.75     4239.67     73.29 o 
  -2  -4   9    10674.23    10063.19    170.86 o 
  -1  -4   9     6516.22     6095.41    111.30 o 
   0  -4   9      363.88      371.75      8.33 o 
   1  -4   9     2127.76     2150.68     38.31 o 
   2  -4   9     1373.25     1364.36     25.25 o 
   3  -4   9     1710.50     1760.77     39.38 o 
   4  -4   9     2338.54     2494.46     54.67 o 
   5  -4   9      616.88      645.27     17.13 o 
   6  -4   9      671.66      734.85     28.22 o 
  -7  -3   9     1583.33     1688.63     55.89 o 
  -6  -3   9     2131.33     2199.71     49.50 o 
  -5  -3   9      620.89      624.49     21.23 o 
  -4  -3   9      482.66      471.43     12.17 o 
  -3  -3   9     2301.97     2173.43     40.52 o 
  -2  -3   9     3705.32     3447.67     87.63 o 
  -1  -3   9    11141.66    10840.65    184.53 o 
   0  -3   9    12701.02    12381.80    210.10 o 
   1  -3   9     3605.39     3644.20     63.34 o 
   2  -3   9     1924.73     1935.66     34.73 o 
   3  -3   9       68.91       80.43      4.55 o 
   4  -3   9     1675.82     1673.33     37.74 o 
   5  -3   9      896.90      953.73     23.32 o 
   6  -3   9      564.96      544.70     21.92 o 
  -8  -2   9      351.81      393.56     12.86 o 
  -7  -2   9      349.78      368.05     12.47 o 
  -6  -2   9     2396.88     2588.02     48.00 o 
  -5  -2   9     2312.78     2343.91     54.30 o 
  -4  -2   9     1346.35     1404.68     26.42 o 
  -3  -2   9      164.64      148.81      4.36 o 
  -2  -2   9       70.44       67.57      2.95 o 
  -1  -2   9     2891.41     2755.16     48.33 o 
   0  -2   9     9602.14     9326.94    196.87 o 
   1  -2   9     3919.35     3945.21     68.35 o 
   2  -2   9     4700.99     4810.77     82.94 o 
   3  -2   9     2956.02     2973.30     56.87 o 
   4  -2   9       54.28       61.67      4.26 o 
   5  -2   9       15.56       16.71      4.38 o 
   6  -2   9       84.77       77.27      7.12 o 
  -8  -1   9       85.58       91.89      5.80 o 
  -7  -1   9       11.68       16.75      3.08 o 
  -6  -1   9      317.51      318.36      6.83 o 
  -5  -1   9     3021.39     3143.40     48.69 o 
  -4  -1   9     3273.78     3117.72     63.41 o 
  -3  -1   9      878.21      862.88     17.56 o 
  -2  -1   9     2865.10     2799.51     69.09 o 
  -1  -1   9      508.04      492.86      9.97 o 
   0  -1   9     3264.67     3100.20     47.68 o 
   1  -1   9      119.26      125.64      4.35 o 
   2  -1   9     3753.65     3758.76     57.69 o 
   3  -1   9     2323.59     2456.08     38.56 o 
   4  -1   9      510.55      526.42     11.82 o 
   5  -1   9      108.01      102.54      5.77 o 
  -8   0   9       83.28       91.49      5.77 o 
  -7   0   9       14.21       13.45      2.96 o 
  -6   0   9       14.93       19.84      1.97 o 
  -5   0   9     2089.38     2141.10     33.77 o 
  -4   0   9     5848.58     6000.57    142.13 o 
  -3   0   9     3361.46     3207.14    110.18 o 
  -2   0   9     3119.08     2937.64     77.63 o 
  -1   0   9     2657.68     2533.90     44.48 o 
   0   0   9       53.76       63.23      5.42 o 
   1   0   9      449.67      455.59      8.48 o 
   2   0   9      739.48      784.68     16.14 o 
   3   0   9     2415.93     2554.10     40.01 o 
   4   0   9     1952.23     1936.80     45.79 o 
   5   0   9      438.46      431.05     14.66 o 
  -8   1   9     1442.90     1548.34     56.44 o 
  -7   1   9      216.07      215.95      8.11 o 
  -6   1   9      575.46      606.92     12.90 o 
  -5   1   9     1226.54     1312.16     22.58 o 
  -4   1   9     2082.10     2100.19     56.39 o 
  -3   1   9     4035.31     4269.94    117.21 o 
  -2   1   9     5839.76     5735.13    138.82 o 
  -1   1   9     8985.58     8718.90    161.23 o 
   0   1   9     2933.05     2849.53     50.42 o 
   1   1   9     1293.31     1240.85     27.85 o 
   2   1   9       58.82       67.94      2.88 o 
   3   1   9      116.92      127.36      3.96 o 
   4   1   9     1885.51     1903.65     45.19 o 
   5   1   9      474.99      461.38     14.20 o 
  -8   2   9     1418.33     1507.79     55.62 o 
  -7   2   9      752.81      804.11     20.79 o 
  -6   2   9     1325.94     1422.72     33.51 o 
  -5   2   9      420.62      503.89     11.21 o 
  -4   2   9      327.11      365.22      8.63 o 
  -3   2   9      901.43      936.62     25.23 o 
  -2   2   9     2346.60     2326.09     42.14 o 
  -1   2   9     6811.91     6725.15    141.90 o 
   0   2   9     8370.56     8047.24    140.57 o 
   1   2   9     1210.79     1179.20     22.84 o 
   2   2   9     2934.60     2897.54     52.37 o 
   3   2   9      193.79      203.70      7.83 o 
   4   2   9      240.61      251.84     10.55 o 
   5   2   9      244.17      246.60     15.34 o 
  -8   3   9      756.86      775.41     31.78 o 
  -7   3   9      738.53      752.94     30.14 o 
  -6   3   9     1414.47     1530.95     36.20 o 
  -5   3   9     2599.10     2853.14     70.01 o 
  -4   3   9     2431.55     2687.84     48.85 o 
  -3   3   9      208.47      229.72      6.32 o 
  -2   3   9      164.64      164.78      5.10 o 
  -1   3   9      557.17      572.95     18.15 o 
   0   3   9     5641.84     5463.63     96.44 o 
   1   3   9     1427.93     1466.00     27.90 o 
   2   3   9     2540.97     2596.20     47.35 o 
   3   3   9     2379.65     2474.15     57.71 o 
   4   3   9      465.09      497.03     15.00 o 
   5   3   9       98.08      125.49     11.78 o 
  -8   4   9        5.80        9.89      3.67 o 
  -7   4   9      345.95      340.95     17.12 o 
  -6   4   9      591.44      623.35     17.30 o 
  -5   4   9     4308.40     5020.12    215.77 o 
  -4   4   9     4587.39     4948.31    104.63 o 
  -3   4   9      568.74      639.08     13.56 o 
  -2   4   9     1752.54     1746.38     32.46 o 
  -1   4   9      136.17      166.13      6.18 o 
   0   4   9      449.82      420.96      9.84 o 
   1   4   9      193.29      184.03      5.84 o 
   2   4   9     1098.17     1128.38     28.32 o 
   3   4   9     1686.17     1756.33     42.32 o 
   4   4   9     1044.66     1119.48     28.87 o 
  -8   5   9      320.87      325.16     11.64 o 
  -7   5   9       94.94      108.75      6.08 o 
  -6   5   9       35.72       47.95      4.55 o 
  -5   5   9     2953.67     3187.63     72.73 o 
  -4   5   9     2634.74     2840.56     51.70 o 
  -3   5   9     2012.53     2204.77     40.65 o 
  -2   5   9     2967.13     3100.52     55.90 o 
  -1   5   9     2321.22     2258.15     41.40 o 
   0   5   9      157.75      165.66      5.42 o 
   1   5   9       45.27       43.42      3.65 o 
   2   5   9       45.44       54.49      5.07 o 
   3   5   9      841.14      854.82     22.90 o 
   4   5   9     1188.52     1248.08     31.87 o 
  -8   6   9     1124.72     1165.03     29.49 o 
  -7   6   9       96.21      105.89      6.28 o 
  -6   6   9        5.85       11.69      3.19 o 
  -5   6   9      268.91      288.05      9.99 o 
  -4   6   9      778.71      846.95     22.08 o 
  -3   6   9     5000.66     5371.75     95.26 o 
  -2   6   9     2494.54     2593.12     47.38 o 
  -1   6   9     4196.64     4168.17     74.46 o 
   0   6   9     3539.82     3209.24     58.69 o 
   1   6   9      199.81      196.48      8.03 o 
   2   6   9      120.46      131.41      6.85 o 
   3   6   9       42.38       48.02      4.81 o 
  -7   7   9     1585.94     1600.17     53.57 o 
  -6   7   9      689.12      717.71     19.58 o 
  -5   7   9      902.90      941.12     24.18 o 
  -4   7   9        2.52        8.05      2.18 o 
  -3   7   9     1208.54     1287.79     25.26 o 
  -2   7   9      818.01      867.30     17.87 o 
  -1   7   9     1865.50     1814.74     34.13 o 
   0   7   9     4323.71     4057.30     72.71 o 
   1   7   9      554.18      525.38     15.91 o 
   2   7   9      823.55      794.56     21.92 o 
   3   7   9      181.09      174.23     17.12 o 
  -7   8   9     1239.62     1278.70     32.14 o 
  -6   8   9      635.22      665.33     18.80 o 
  -5   8   9     4251.69     4415.95     98.15 o 
  -4   8   9      934.56      992.89     20.46 o 
  -3   8   9       14.08       19.83      2.66 o 
  -2   8   9       57.73       70.27      4.04 o 
  -1   8   9      285.82      278.74      7.86 o 
   0   8   9     2462.04     2277.66     54.29 o 
   1   8   9     1415.05     1347.32     36.03 o 
   2   8   9     1752.01     1642.07     40.88 o 
  -6   9   9      683.29      720.84     20.24 o 
  -5   9   9     1983.78     2067.01     48.60 o 
  -4   9   9     3195.60     3316.20    102.61 o 
  -3   9   9     2179.56     2280.36     49.25 o 
  -2   9   9     1052.01     1032.47     21.84 o 
  -1   9   9      670.75      662.92     35.48 o 
   0   9   9       26.71       32.58      4.19 o 
   1   9   9      896.61      793.87     31.65 o 
   2   9   9      266.59      243.96     10.20 o 
  -6  10   9        0.84        3.98      3.55 o 
  -5  10   9      665.65      715.03     20.19 o 
  -4  10   9     1111.77     1243.38     31.60 o 
  -3  10   9     3217.91     3433.98     73.82 o 
  -2  10   9     1478.64     1504.05     38.99 o 
  -1  10   9     1879.55     1761.65     66.99 o 
   0  10   9      422.87      385.83     19.32 o 
   1  10   9       51.24       50.30      5.27 o 
  -5  11   9      256.84      269.58     11.37 o 
  -4  11   9      627.47      658.14     30.14 o 
  -3  11   9     2124.67     2229.79     79.44 o 
  -2  11   9     1339.43     1350.92     54.80 o 
  -1  11   9     2839.16     2766.56     93.84 o 
  -1 -13  10      239.09      226.67      9.25 o 
   0 -13  10      793.32      766.85     20.88 o 
   1 -13  10      107.24      111.76      6.19 o 
  -2 -12  10     1729.80     1734.63     41.16 o 
  -1 -12  10     1096.94     1102.86     27.78 o 
   0 -12  10     1522.66     1538.21     38.77 o 
   1 -12  10      418.37      410.09     12.60 o 
   2 -12  10        9.49       18.25      3.23 o 
   3 -12  10      220.34      213.70      8.66 o 
  -3 -11  10      115.99      126.72      6.47 o 
  -2 -11  10      560.68      560.57     16.07 o 
  -1 -11  10     1161.32     1171.15     28.94 o 
   0 -11  10      614.91      627.74     13.60 o 
   1 -11  10     1536.99     1541.90     35.74 o 
   2 -11  10      126.99      128.28      7.26 o 
   3 -11  10       26.03       21.21      3.55 o 
  -4 -10  10     1097.49     1126.12     40.28 o 
  -3 -10  10     1243.81     1234.56     30.12 o 
  -2 -10  10        0.45        3.65      2.23 o 
  -1 -10  10      498.21      494.40     11.12 o 
   0 -10  10       26.27       34.91      4.62 o 
   1 -10  10     1542.77     1538.65     28.85 o 
   2 -10  10     1384.96     1365.48     32.01 o 
   3 -10  10      339.91      359.30     15.62 o 
   4 -10  10      224.51      223.28      9.00 o 
  -5  -9  10     1092.35     1106.35     27.90 o 
  -4  -9  10     1401.78     1390.08     33.42 o 
  -3  -9  10     2635.92     2562.44     57.73 o 
  -2  -9  10      643.45      623.38     18.77 o 
  -1  -9  10       71.94       77.56      4.40 o 
   0  -9  10       61.31       70.47      3.49 o 
   1  -9  10      595.02      599.25     12.89 o 
   2  -9  10     1687.20     1771.50     56.44 o 
   3  -9  10      399.61      422.48     12.77 o 
   4  -9  10      591.85      664.94     18.18 o 
  -5  -8  10      721.03      753.75     20.15 o 
  -4  -8  10     1159.09     1172.64     28.67 o 
  -3  -8  10     3152.80     3107.35     68.87 o 
  -2  -8  10     2510.21     2520.43     44.97 o 
  -1  -8  10      287.16      305.24      7.63 o 
   0  -8  10      848.63      884.51     18.29 o 
   1  -8  10      331.91      318.24      7.99 o 
   2  -8  10     1774.99     1736.60     39.38 o 
   3  -8  10     1476.00     1536.20     35.70 o 
   4  -8  10      984.11     1036.21     25.84 o 
   5  -8  10     2010.97     2189.80     49.84 o 
  -6  -7  10      540.39      578.92     16.56 o 
  -5  -7  10        3.82        9.26      4.52 o 
  -4  -7  10       93.91      104.73      8.49 o 
  -3  -7  10     1854.86     1796.42     41.17 o 
  -2  -7  10     2964.97     2791.23     49.35 o 
  -1  -7  10     4152.30     3959.70     69.01 o 
   0  -7  10      526.46      496.37     10.90 o 
   1  -7  10     1745.26     1689.16     31.03 o 
   2  -7  10       10.69       20.28      3.00 o 
   3  -7  10      994.41     1042.33     25.34 o 
   4  -7  10     1287.38     1348.65     32.03 o 
   5  -7  10     1973.93     2148.22     48.77 o 
  -6  -6  10     3455.09     3653.67     80.89 o 
  -5  -6  10     1811.75     1851.39     42.62 o 
  -4  -6  10     1389.83     1372.98     32.26 o 
  -3  -6  10      147.49      140.91      4.68 o 
  -2  -6  10      510.19      525.18     11.17 o 
  -1  -6  10     1658.70     1671.89     30.51 o 
   0  -6  10      730.47      740.68     14.91 o 
   1  -6  10     3153.25     3166.32     55.70 o 
   2  -6  10      933.77      936.01     18.39 o 
   3  -6  10        3.88        4.43      2.42 o 
   4  -6  10      452.23      438.00     12.96 o 
   5  -6  10     1449.18     1573.90     36.77 o 
  -7  -5  10      617.20      703.34     18.98 o 
  -6  -5  10     2704.45     2857.13     63.84 o 
  -5  -5  10     2369.66     2470.59     55.41 o 
  -4  -5  10     1915.26     1945.00     43.98 o 
  -3  -5  10     3577.38     3540.33     61.90 o 
  -2  -5  10      207.42      221.31      5.96 o 
  -1  -5  10      557.93      514.38     10.91 o 
   0  -5  10      174.32      175.01      5.92 o 
   1  -5  10     4505.65     4484.14     77.72 o 
   2  -5  10     3504.26     3560.00     62.44 o 
   3  -5  10      464.23      494.43     13.75 o 
   4  -5  10      188.44      190.12      7.65 o 
   5  -5  10        7.15        9.02      3.00 o 
  -7  -4  10        4.07        5.61      2.48 o 
  -6  -4  10     1694.65     1823.84     41.95 o 
  -5  -4  10     1760.50     1762.14     40.30 o 
  -4  -4  10     2025.28     1978.09     35.72 o 
  -3  -4  10     6229.05     5777.96     99.27 o 
  -2  -4  10     3967.62     3770.21     65.55 o 
  -1  -4  10     1027.92      934.42     17.97 o 
   0  -4  10      357.63      365.31      8.43 o 
   1  -4  10      325.63      330.99      7.94 o 
   2  -4  10     4302.46     4469.88     77.62 o 
   3  -4  10     2545.70     2772.01     60.30 o 
   4  -4  10      959.30     1031.58     24.97 o 
   5  -4  10      974.98     1043.46     25.55 o 
  -7  -3  10     1399.51     1513.00     50.69 o 
  -6  -3  10        9.94       18.05      3.56 o 
  -5  -3  10       48.36       54.50      3.26 o 
  -4  -3  10      475.27      444.42      9.86 o 
  -3  -3  10     2636.27     2449.12     43.43 o 
  -2  -3  10     6023.54     5729.68     98.43 o 
  -1  -3  10     1695.02     1656.29     30.10 o 
   0  -3  10     1133.92     1138.01     25.34 o 
   1  -3  10       66.03       75.45      3.46 o 
   2  -3  10     1416.32     1509.66     27.89 o 
   3  -3  10     3306.96     3549.83     75.98 o 
   4  -3  10     2997.98     3188.24     68.91 o 
   5  -3  10     3690.91     3948.97    123.02 o 
  -7  -2  10     1747.93     1900.43     61.92 o 
  -6  -2  10     2004.57     2110.28     47.56 o 
  -5  -2  10      142.37      157.15      5.01 o 
  -4  -2  10      164.79      146.78      4.63 o 
  -3  -2  10      398.34      392.21     10.04 o 
  -2  -2  10     1259.46     1154.14     22.56 o 
  -1  -2  10     3744.75     3563.24     62.13 o 
   0  -2  10     1032.42     1020.08     19.35 o 
   1  -2  10     6116.07     6254.35    107.39 o 
   2  -2  10       91.34       98.31      3.91 o 
   3  -2  10      425.93      453.76     15.70 o 
   4  -2  10      948.85      987.18     23.82 o 
   5  -2  10     1529.30     1559.30     52.06 o 
  -8  -1  10      987.20     1072.42     37.54 o 
  -7  -1  10     1279.76     1357.64     45.21 o 
  -6  -1  10     4460.64     4600.54     82.35 o 
  -5  -1  10     2199.80     2208.30     45.36 o 
  -4  -1  10      536.12      531.86     11.06 o 
  -3  -1  10     1245.18     1144.29     47.23 o 
  -2  -1  10       61.41       60.79      3.28 o 
  -1  -1  10      748.91      791.28     20.61 o 
   0  -1  10      806.70      816.04     15.92 o 
   1  -1  10      711.81      741.32     14.71 o 
   2  -1  10     1199.31     1268.13     23.73 o 
   3  -1  10       56.76       65.57      4.54 o 
   4  -1  10      611.69      659.73     17.05 o 
   5  -1  10       63.93       66.31      6.30 o 
  -8   0  10      272.44      282.21     15.34 o 
  -7   0  10      341.70      375.92     17.54 o 
  -6   0  10     3686.54     3867.91     59.85 o 
  -5   0  10     2273.47     2329.61     41.05 o 
  -4   0  10     1404.89     1405.83     39.14 o 
  -3   0  10     2418.40     2287.18     58.60 o 
  -2   0  10       55.27       69.12      3.70 o 
  -1   0  10     1613.11     1546.10     24.71 o 
   0   0  10     2035.44     2032.05     47.46 o 
   1   0  10      916.94      919.53     18.22 o 
   2   0  10     3647.76     3797.88     58.47 o 
   3   0  10      639.08      678.29     12.40 o 
   4   0  10      280.75      277.41      9.59 o 
   5   0  10       96.33       81.38      6.85 o 
  -8   1  10       44.89       45.48      6.85 o 
  -7   1  10       53.24       54.30      4.74 o 
  -6   1  10     1382.84     1482.20     28.42 o 
  -5   1  10     3117.62     3158.86     56.99 o 
  -4   1  10     3007.38     3159.11     56.84 o 
  -3   1  10     7215.35     7278.84    165.93 o 
  -2   1  10     3379.21     3284.49     80.14 o 
  -1   1  10        4.35       11.00      1.81 o 
   0   1  10      381.78      363.27      8.75 o 
   1   1  10      104.48      112.50      4.41 o 
   2   1  10     4471.67     4552.22     80.96 o 
   3   1  10     2133.05     2242.30     41.35 o 
   4   1  10     1127.25     1135.71     42.74 o 
   5   1  10     1105.37     1030.49     40.28 o 
  -8   2  10     1407.88     1544.78     56.44 o 
  -7   2  10     1388.34     1434.05     34.37 o 
  -6   2  10      733.59      813.97     17.02 o 
  -5   2  10      109.97      127.49      4.80 o 
  -4   2  10     1611.94     1693.25     33.51 o 
  -3   2  10     1281.81     1345.27     25.71 o 
  -2   2  10     3762.19     3802.68    167.27 o 
  -1   2  10     2536.02     2545.16     74.66 o 
   0   2  10      327.73      314.70      8.10 o 
   1   2  10        9.83       15.74      2.29 o 
   2   2  10      783.65      796.02     16.48 o 
   3   2  10     2373.43     2471.23     57.46 o 
   4   2  10     2266.31     2407.59     84.39 o 
  -8   3  10     1895.68     1945.51     60.28 o 
  -7   3  10     2079.00     2268.31     56.58 o 
  -6   3  10     3924.60     4281.10     94.37 o 
  -5   3  10      122.62      139.17      5.06 o 
  -4   3  10      150.41      165.20      5.53 o 
  -3   3  10      145.23      153.59      5.17 o 
  -2   3  10     1000.09      963.66     19.14 o 
  -1   3  10     4349.27     4158.07     87.58 o 
   0   3  10     1632.53     1615.23     30.66 o 
   1   3  10      575.66      560.35     12.52 o 
   2   3  10      157.89      168.62      5.68 o 
   3   3  10      356.51      401.68     12.68 o 
   4   3  10      713.83      744.21     20.68 o 
  -8   4  10      984.34     1057.89     41.65 o 
  -7   4  10     1316.59     1411.90     52.06 o 
  -6   4  10     4866.87     5304.38    116.56 o 
  -5   4  10     2831.96     3091.44     57.03 o 
  -4   4  10      525.53      592.14     13.09 o 
  -3   4  10     1291.21     1387.18     26.68 o 
  -2   4  10       72.80       75.30      3.83 o 
  -1   4  10     2436.97     2452.15     44.84 o 
   0   4  10      740.95      703.10     17.82 o 
   1   4  10      518.13      534.34     12.25 o 
   2   4  10     1859.12     1864.00     44.69 o 
   3   4  10       39.43       49.42      4.66 o 
   4   4  10      180.59      197.43      9.18 o 
  -7   5  10      221.15      237.55     13.97 o 
  -6   5  10     1403.26     1489.98     54.25 o 
  -5   5  10     4258.64     4725.68     84.57 o 
  -4   5  10     2294.22     2482.08     45.84 o 
  -3   5  10      886.30      941.62     20.58 o 
  -2   5  10       97.53      108.55      5.24 o 
  -1   5  10      175.01      157.90      5.45 o 
   0   5  10     1868.38     1812.56     34.27 o 
   1   5  10      304.97      285.29      8.02 o 
   2   5  10     3057.89     3027.50     70.18 o 
   3   5  10     1142.16     1130.94     29.26 o 
  -7   6  10      246.82      260.48     10.33 o 
  -6   6  10      244.61      266.32     15.07 o 
  -5   6  10     2321.23     2613.22     67.65 o 
  -4   6  10     1587.92     1728.87     33.07 o 
  -3   6  10     1652.45     1751.42     33.28 o 
  -2   6  10     1727.53     1684.48     32.01 o 
  -1   6  10       61.91       62.36      3.85 o 
   0   6  10      113.51      107.97      4.88 o 
   1   6  10      638.82      626.36     18.10 o 
   2   6  10     1377.28     1282.26     37.26 o 
   3   6  10     1910.06     1943.74     47.27 o 
  -7   7  10      757.25      807.83     22.35 o 
  -6   7  10      782.92      855.14     35.07 o 
  -5   7  10      314.34      333.93     13.15 o 
  -4   7  10      580.74      612.61     13.90 o 
  -3   7  10      525.84      560.95     13.04 o 
  -2   7  10     2900.01     2949.27     53.94 o 
  -1   7  10     2100.99     2062.70     38.68 o 
   0   7  10       29.11       27.19      3.90 o 
   1   7  10        6.90        7.20      2.89 o 
   2   7  10      109.45      108.47      6.52 o 
  -7   8  10     1434.34     1465.12     36.44 o 
  -6   8  10     2195.65     2202.41     87.13 o 
  -5   8  10     1092.19     1129.13     44.11 o 
  -4   8  10       93.79      100.54      4.93 o 
  -3   8  10      297.19      321.23      8.89 o 
  -2   8  10      449.13      469.12     11.41 o 
  -1   8  10     1910.56     1852.30     35.30 o 
   0   8  10     1728.58     1643.31     91.24 o 
   1   8  10       58.34       68.59      5.66 o 
   2   8  10      415.43      385.32     13.36 o 
  -6   9  10     2422.04     2773.44    104.39 o 
  -5   9  10     2901.05     3125.19    108.78 o 
  -4   9  10      315.32      348.80      9.60 o 
  -3   9  10      146.14      155.59      6.07 o 
  -2   9  10       20.59       27.64      3.20 o 
  -1   9  10      907.97      846.47     45.76 o 
   0   9  10     1057.11      982.18     36.99 o 
   1   9  10      856.51      789.41     27.40 o 
  -5  10  10     2957.55     3133.13    109.87 o 
  -4  10  10      383.21      417.89     10.94 o 
  -3  10  10      463.36      455.88     11.65 o 
  -2  10  10      609.86      598.43     28.09 o 
  -1  10  10        3.76        6.92      3.31 o 
   0  10  10      669.72      631.88     39.59 o 
  -4  11  10      874.38      962.30     26.04 o 
  -3  11  10      852.74      896.17     19.50 o 
  -2  11  10      662.44      684.13     23.02 o 
  -2 -12  11      205.19      206.69      8.80 o 
  -1 -12  11      304.32      302.07     10.83 o 
   0 -12  11       32.27       32.20      2.95 o 
   1 -12  11     1305.33     1288.24     30.99 o 
   2 -12  11     1340.58     1357.80     32.68 o 
  -3 -11  11     1113.26     1097.67     27.80 o 
  -2 -11  11      748.62      730.77     19.85 o 
  -1 -11  11     1145.78     1150.45     28.66 o 
   0 -11  11     1258.32     1245.90     24.31 o 
   1 -11  11      138.69      158.63      7.10 o 
   2 -11  11      169.00      196.36      8.11 o 
   3 -11  11      428.75      433.86     13.55 o 
  -4 -10  11        0.20        2.80      2.57 o 
  -3 -10  11     1110.44     1120.39     28.09 o 
  -2 -10  11     1492.55     1469.23     35.16 o 
  -1 -10  11     3119.37     3064.44     54.65 o 
   0 -10  11     2258.36     2274.96     44.44 o 
   1 -10  11      838.97      878.75     21.78 o 
   2 -10  11      513.14      534.21     15.19 o 
   3 -10  11       11.24       12.56      3.08 o 
  -5  -9  11      765.51      769.08     20.83 o 
  -4  -9  11      981.44     1012.90     25.77 o 
  -3  -9  11       10.56        9.97      2.76 o 
  -2  -9  11     1076.10     1021.51     25.38 o 
  -1  -9  11     1473.54     1435.64     30.14 o 
   0  -9  11     1607.37     1552.35     29.18 o 
   1  -9  11     4412.55     4374.86     76.55 o 
   2  -9  11      713.94      737.91     19.26 o 
   3  -9  11      557.76      587.14     16.45 o 
   4  -9  11      804.20      822.27     21.76 o 
  -5  -8  11      454.51      441.23     13.56 o 
  -4  -8  11     2292.53     2258.67     51.63 o 
  -3  -8  11      181.95      169.88      7.07 o 
  -2  -8  11       72.20       80.20      3.73 o 
  -1  -8  11      187.42      189.86      5.84 o 
   0  -8  11      923.42      929.54     18.54 o 
   1  -8  11     6850.82     6873.85    118.28 o 
   2  -8  11     2136.15     2246.41     56.99 o 
   3  -8  11     2064.99     2182.43     49.07 o 
   4  -8  11     2002.94     2216.54     60.42 o 
  -6  -7  11      295.36      325.42     11.23 o 
  -5  -7  11      490.70      510.43     14.82 o 
  -4  -7  11     1634.15     1654.25     38.65 o 
  -3  -7  11     2994.18     2893.50     64.32 o 
  -2  -7  11      931.06      900.27     17.91 o 
  -1  -7  11     2282.87     2251.94     40.76 o 
   0  -7  11       19.99       22.83      2.45 o 
   1  -7  11      925.19      906.30     18.13 o 
   2  -7  11     1624.75     1585.90     36.39 o 
   3  -7  11     2379.34     2502.82     55.55 o 
   4  -7  11     2964.68     3150.19     69.10 o 
  -6  -6  11       29.81       40.42      5.34 o 
  -5  -6  11      221.42      233.14      8.62 o 
  -4  -6  11      335.57      340.59     10.66 o 
  -3  -6  11     1672.06     1538.39     28.60 o 
  -2  -6  11     3093.90     2949.89     52.21 o 
  -1  -6  11     2166.88     2109.62     38.14 o 
   0  -6  11     2981.24     2798.78     49.69 o 
   1  -6  11     1329.42     1290.90     24.41 o 
   2  -6  11       35.12       37.57      3.02 o 
   3  -6  11      195.37      205.05     11.78 o 
   4  -6  11      749.66      850.48     21.87 o 
   5  -6  11     2945.97     3159.18     96.86 o 
  -6  -5  11      486.00      520.64     23.70 o 
  -5  -5  11      230.58      243.55      8.62 o 
  -4  -5  11      288.25      287.29      7.48 o 
  -3  -5  11     1261.21     1231.13     23.29 o 
  -2  -5  11     1520.50     1486.69     27.51 o 
  -1  -5  11     1237.73     1223.65     23.14 o 
   0  -5  11     2709.88     2726.72     48.48 o 
   1  -5  11     5369.34     5464.92     94.48 o 
   2  -5  11     1104.34     1183.89     22.72 o 
   3  -5  11      594.81      596.96     16.08 o 
   4  -5  11      108.98      127.61      6.59 o 
   5  -5  11     1151.51     1243.19     30.21 o 
  -7  -4  11      681.24      713.39     20.55 o 
  -6  -4  11      864.31      913.26     23.06 o 
  -5  -4  11      243.30      245.91      8.52 o 
  -4  -4  11      568.53      536.04     11.70 o 
  -3  -4  11       79.70       62.83      3.31 o 
  -2  -4  11      447.99      440.00      9.81 o 
  -1  -4  11      978.90      896.44     17.55 o 
   0  -4  11     1775.76     1744.80     31.94 o 
   1  -4  11     4899.33     5015.64     86.84 o 
   2  -4  11     1922.00     2016.38     36.69 o 
   3  -4  11     2368.50     2541.81     55.85 o 
   4  -4  11      846.92      905.09     22.76 o 
   5  -4  11        3.12        5.51      3.03 o 
  -7  -3  11      377.36      392.36     12.21 o 
  -6  -3  11     1454.43     1476.70     34.58 o 
  -5  -3  11      222.11      224.60      6.43 o 
  -4  -3  11     1518.27     1488.07     27.62 o 
  -3  -3  11     1862.44     1644.30     30.15 o 
  -2  -3  11       31.35       35.09      3.35 o 
  -1  -3  11       49.16       61.67      4.78 o 
   0  -3  11      229.03      240.26      6.42 o 
   1  -3  11     3417.16     3465.64     60.76 o 
   2  -3  11     3110.28     3273.93     57.76 o 
   3  -3  11      985.89     1041.87     25.08 o 
   4  -3  11     2017.65     2163.24     51.10 o 
   5  -3  11      961.87      993.58     24.60 o 
  -7  -2  11       30.74       29.87      5.21 o 
  -6  -2  11      202.58      222.89      7.94 o 
  -5  -2  11      231.40      233.96      6.48 o 
  -4  -2  11      936.26      906.58     17.76 o 
  -3  -2  11     5434.68     5050.83    110.05 o 
  -2  -2  11     1362.44     1330.96     24.77 o 
  -1  -2  11     1142.88     1130.07     21.51 o 
   0  -2  11      360.90      356.35      8.31 o 
   1  -2  11       47.83       53.78      3.15 o 
   2  -2  11     1831.87     1867.73     34.05 o 
   3  -2  11      720.94      803.25     25.89 o 
   4  -2  11     1761.47     1872.75     42.20 o 
   5  -2  11     1826.42     1953.86     64.11 o 
  -6  -1  11       36.87       46.23      3.97 o 
  -5  -1  11        6.13       14.01      3.24 o 
  -4  -1  11      868.62      790.43     15.65 o 
  -3  -1  11     3093.97     2699.44     47.69 o 
  -2  -1  11     2638.54     2594.13     48.06 o 
  -1  -1  11     4129.23     3977.28    115.27 o 
   0  -1  11     2973.96     3130.95     65.42 o 
   1  -1  11     1514.61     1595.67     29.31 o 
   2  -1  11      133.84      139.59      4.77 o 
   3  -1  11       75.83       78.25      4.56 o 
   4  -1  11      475.61      507.65     14.05 o 
  -6   0  11     1789.67     1781.69     39.98 o 
  -5   0  11        5.82       19.63      3.84 o 
  -4   0  11       62.07       85.24      7.67 o 
  -3   0  11      313.19      335.11     10.07 o 
  -2   0  11     3626.35     3246.03     69.49 o 
  -1   0  11     2733.42     2622.05     56.93 o 
   0   0  11     2315.23     2211.11     48.51 o 
   1   0  11     6083.54     5969.50    170.97 o 
   2   0  11      879.18      929.94     22.47 o 
   3   0  11       83.88       97.64      5.30 o 
  -7   1  11      850.99      931.48     38.63 o 
  -6   1  11     2046.57     2156.62     40.24 o 
  -5   1  11      401.39      453.50     14.41 o 
  -4   1  11     1693.86     1728.71     38.80 o 
  -3   1  11      596.55      583.36     15.19 o 
  -2   1  11      873.47      803.82     40.14 o 
  -1   1  11     3032.06     2903.47     52.68 o 
   0   1  11     2154.39     2133.42     39.44 o 
   1   1  11     8722.40     8603.39    150.41 o 
   2   1  11     3514.74     3692.70     66.18 o 
   3   1  11     1074.01     1154.61     27.01 o 
  -7   2  11        5.23        9.13      3.39 o 
  -6   2  11      708.19      758.39     16.25 o 
  -5   2  11      721.05      767.94     16.26 o 
  -4   2  11     3799.09     3942.13     70.71 o 
  -3   2  11     6423.91     6424.60    127.28 o 
  -2   2  11      275.61      294.77      9.38 o 
  -1   2  11     1140.46     1046.23     20.79 o 
   0   2  11      447.82      392.05      9.59 o 
   1   2  11     1527.89     1466.70     28.12 o 
   2   2  11     1845.40     1881.17     35.23 o 
   3   2  11     1834.91     1911.82     45.49 o 
   4   2  11     1942.96     1939.34     69.32 o 
  -7   3  11      590.95      623.79     17.75 o 
  -6   3  11        2.48        4.96      3.08 o 
  -5   3  11      398.49      458.26     11.00 o 
  -4   3  11      822.11      869.88     18.08 o 
  -3   3  11     2969.23     3102.01     56.37 o 
  -2   3  11     4424.47     4379.43     92.70 o 
  -1   3  11     1643.19     1526.96     29.11 o 
   0   3  11      395.89      370.83      9.40 o 
   1   3  11      575.41      561.88     12.70 o 
   2   3  11     1100.66     1096.66     33.29 o 
   3   3  11     1189.90     1202.08     30.38 o 
  -7   4  11     1196.63     1299.29     35.76 o 
  -6   4  11      279.11      305.45     10.72 o 
  -5   4  11      281.14      307.98      8.52 o 
  -4   4  11      170.41      180.36      6.10 o 
  -3   4  11     1107.58     1184.50     23.43 o 
  -2   4  11     4772.59     4751.70     84.74 o 
  -1   4  11     3283.07     3094.59     67.79 o 
   0   4  11     2010.07     1898.33     35.91 o 
   1   4  11     3036.52     2849.27     52.21 o 
   2   4  11        9.25       10.01      3.03 o 
   3   4  11      287.05      298.61     10.84 o 
  -7   5  11     1235.31     1297.13     52.20 o 
  -6   5  11     1479.25     1682.22     40.34 o 
  -5   5  11       38.54       43.68      3.54 o 
  -4   5  11      291.14      300.73      8.47 o 
  -3   5  11      119.64      131.69      5.31 o 
  -2   5  11     3403.29     3281.52     60.03 o 
  -1   5  11     1399.29     1357.74     39.95 o 
   0   5  11     3764.84     3525.93     63.94 o 
   1   5  11     2899.50     2850.61     69.59 o 
   2   5  11      499.94      504.25     24.80 o 
   3   5  11       58.21       66.41      5.60 o 
  -7   6  11      332.76      384.96     20.00 o 
  -6   6  11     2454.95     2744.68     63.12 o 
  -5   6  11     1182.42     1337.85     26.77 o 
  -4   6  11     1530.09     1644.02     31.91 o 
  -3   6  11      572.86      583.52     13.49 o 
  -2   6  11       71.67       78.49      4.29 o 
  -1   6  11     1929.15     1846.17     48.50 o 
   0   6  11     1215.41     1159.68     23.47 o 
   1   6  11     1936.30     1841.19     44.96 o 
   2   6  11     3248.39     3145.83     73.38 o 
  -7   7  11        2.10        3.41      3.86 o 
  -6   7  11      519.31      581.68     17.40 o 
  -5   7  11     2912.87     3197.55     72.56 o 
  -4   7  11     1636.02     1809.23     34.84 o 
  -3   7  11     4135.33     4343.53     78.26 o 
  -2   7  11     1075.32     1082.42     24.89 o 
  -1   7  11      120.15      111.49      5.20 o 
   0   7  11       88.55       90.41      6.12 o 
   1   7  11       40.55       43.32      4.80 o 
   2   7  11     2113.40     2040.53     67.40 o 
  -6   8  11        7.89        9.74      4.38 o 
  -5   8  11      458.35      481.79     15.29 o 
  -4   8  11      928.46     1047.90     21.97 o 
  -3   8  11     2986.64     3184.69     88.72 o 
  -2   8  11     3739.83     3792.57     84.36 o 
  -1   8  11     1246.21     1245.70     25.74 o 
   0   8  11     1004.24      889.12     43.98 o 
   1   8  11       29.37       31.52      4.40 o 
  -5   9  11       23.49       29.55      6.99 o 
  -4   9  11       48.53       54.51      4.18 o 
  -3   9  11      414.95      438.70     15.89 o 
  -2   9  11     3166.68     3177.44    100.31 o 
  -1   9  11     3248.04     3146.22    162.75 o 
   0   9  11     1297.21     1229.79     56.99 o 
  -4  10  11       37.78       44.72      5.63 o 
  -3  10  11       80.24      102.30      5.39 o 
  -2  10  11      610.18      580.85     33.98 o 
   0 -12  12     1459.88     1422.10     28.75 o 
  -2 -11  12     2167.08     2160.35     54.25 o 
  -1 -11  12      799.58      830.92     22.08 o 
   0 -11  12        0.83        4.64      2.08 o 
   1 -11  12      334.75      313.79     10.72 o 
   2 -11  12      177.70      165.36      7.55 o 
  -3 -10  12     1205.93     1148.92     28.96 o 
  -2 -10  12     1882.70     1804.55     42.42 o 
  -1 -10  12     2223.77     2156.38     39.60 o 
   0 -10  12      272.23      255.43      7.41 o 
   1 -10  12       46.31       49.73      4.53 o 
   2 -10  12      234.63      241.37      9.20 o 
   3 -10  12     1212.85     1268.63     31.07 o 
  -4  -9  12      522.95      534.32     16.30 o 
  -3  -9  12      767.16      808.33     21.40 o 
  -2  -9  12     1700.28     1702.40     40.00 o 
  -1  -9  12     2809.43     2858.52     55.78 o 
   0  -9  12     2229.77     2211.80     40.46 o 
   1  -9  12      609.21      619.38     13.59 o 
   2  -9  12       29.36       34.40      4.07 o 
   3  -9  12        0.94        4.73      3.00 o 
  -5  -8  12     1849.92     1862.36     43.88 o 
  -4  -8  12      903.71      908.23     23.44 o 
  -3  -8  12       37.04       34.44      3.62 o 
  -2  -8  12      134.90      128.02      4.84 o 
  -1  -8  12      943.34      880.87     17.86 o 
   0  -8  12     2415.56     2347.53     44.51 o 
   1  -8  12      432.26      425.48     10.47 o 
   2  -8  12      211.01      218.85      8.43 o 
   3  -8  12      672.95      671.86     18.40 o 
  -5  -7  12     3083.74     3066.06     68.78 o 
  -4  -7  12     3504.96     3444.97     76.43 o 
  -3  -7  12      247.87      244.26      6.88 o 
  -2  -7  12      669.61      615.99     13.27 o 
  -1  -7  12       36.01       47.41      3.36 o 
   0  -7  12     1675.46     1614.17     30.14 o 
   1  -7  12      787.21      775.45     16.08 o 
   2  -7  12     1122.08     1169.13     28.07 o 
   3  -7  12     1765.85     1888.85     43.28 o 
   4  -7  12      343.06      393.94     12.79 o 
  -6  -6  12      450.69      469.86     14.24 o 
  -5  -6  12     2334.45     2366.60     53.96 o 
  -4  -6  12     4605.47     4389.95     95.90 o 
  -3  -6  12     1605.65     1536.47     28.71 o 
  -2  -6  12     3475.30     3341.15     59.11 o 
  -1  -6  12     1397.15     1392.03     26.35 o 
   0  -6  12      346.90      332.67      8.43 o 
   1  -6  12      371.13      352.36      8.81 o 
   2  -6  12      471.93      498.41     14.24 o 
   3  -6  12      654.42      685.82     18.40 o 
   4  -6  12      862.31      935.12     23.92 o 
  -6  -5  12        3.21        5.71      7.95 o 
  -5  -5  12      175.15      194.47      7.65 o 
  -4  -5  12      980.73      983.71     19.43 o 
  -3  -5  12     1941.37     1868.64     34.25 o 
  -2  -5  12     1022.57      990.22     19.45 o 
  -1  -5  12     2521.95     2427.91     43.63 o 
   0  -5  12      656.04      658.63     13.92 o 
   1  -5  12        4.21       12.34      2.14 o 
   2  -5  12       86.16      105.65      4.87 o 
   3  -5  12      165.33      181.96      7.74 o 
   4  -5  12     1746.00     1946.31     44.44 o 
  -6  -4  12      287.68      307.46     10.27 o 
  -5  -4  12      396.58      421.68     12.50 o 
  -4  -4  12       98.92      102.84      4.43 o 
  -3  -4  12     2133.24     1982.16     36.96 o 
  -2  -4  12      629.22      616.58     14.51 o 
  -1  -4  12     1784.46     1720.86     47.83 o 
   0  -4  12     1508.47     1519.87     28.31 o 
   1  -4  12       96.91      101.58      4.99 o 
   2  -4  12       78.28       81.00      4.01 o 
   3  -4  12       78.50       99.75      5.77 o 
   4  -4  12     1000.65     1109.78     27.21 o 
  -7  -3  12     2004.68     2044.01     47.08 o 
  -6  -3  12     1775.00     1821.18     58.09 o 
  -5  -3  12     3707.12     3607.60     63.65 o 
  -4  -3  12      898.93      879.23     17.66 o 
  -3  -3  12      174.09      167.17      5.36 o 
  -2  -3  12      190.48      175.14      5.47 o 
  -1  -3  12      654.98      635.78     14.36 o 
   0  -3  12     1393.35     1418.34     27.61 o 
   1  -3  12     1285.71     1330.70     25.26 o 
   2  -3  12      388.73      433.52     10.17 o 
   3  -3  12       21.49       28.13      3.82 o 
   4  -3  12        2.03        7.60      5.75 o 
  -6  -2  12     2856.49     2705.15     85.49 o 
  -5  -2  12     2990.52     2858.91     62.04 o 
  -4  -2  12     6110.57     5735.80     99.12 o 
  -3  -2  12     1066.74     1029.61     19.97 o 
  -2  -2  12      771.42      734.19     29.55 o 
  -1  -2  12      106.08      108.21      4.18 o 
   0  -2  12     1180.91     1163.87     22.19 o 
   1  -2  12     2694.84     2732.95     57.38 o 
   2  -2  12      659.63      710.16     14.82 o 
   3  -2  12     1479.13     1583.42     50.69 o 
   4  -2  12      780.72      807.19     28.77 o 
  -6  -1  12      367.54      379.34     14.66 o 
  -5  -1  12      777.56      766.81     19.35 o 
  -4  -1  12     3901.52     3540.68     75.59 o 
  -3  -1  12     3998.04     3659.88     78.30 o 
  -2  -1  12     2551.86     2406.02     52.85 o 
  -1  -1  12     3029.60     2742.07     59.64 o 
   0  -1  12      127.55      131.63      6.71 o 
   1  -1  12      691.47      719.73     18.31 o 
   2  -1  12      282.35      300.37      9.68 o 
   3  -1  12      950.69     1063.37     35.89 o 
  -6   0  12      158.75      146.32      6.77 o 
  -5   0  12       41.40       42.81      3.94 o 
  -4   0  12      619.38      634.52     16.65 o 
  -3   0  12     2019.29     1980.94     68.64 o 
  -2   0  12     1150.57     1027.79     24.79 o 
  -1   0  12     2159.71     1974.61     44.05 o 
   0   0  12      695.58      667.30     17.34 o 
   1   0  12      470.89      466.50     13.17 o 
   2   0  12      328.65      344.39     10.75 o 
   3   0  12      690.36      733.68     18.79 o 
  -7   1  12     1727.26     1831.93     57.54 o 
  -6   1  12     1333.90     1380.13     32.24 o 
  -5   1  12      396.35      396.56     12.01 o 
  -4   1  12      199.20      189.99      7.46 o 
  -3   1  12     1013.75      981.28     23.72 o 
  -2   1  12      397.84      400.39     11.81 o 
  -1   1  12      639.50      589.34     15.79 o 
   0   1  12     2820.25     2674.34     58.28 o 
   1   1  12     1570.87     1549.16     35.43 o 
   2   1  12        2.66        6.04      2.53 o 
   3   1  12       15.03       15.07      4.11 o 
  -7   2  12     3244.03     3437.81    103.02 o 
  -6   2  12     1867.12     2014.77     45.21 o 
  -5   2  12     2320.75     2480.33     84.12 o 
  -4   2  12     3169.95     3181.53     68.80 o 
  -3   2  12      170.85      158.40      6.78 o 
  -2   2  12        3.37        6.29      2.43 o 
  -1   2  12       32.82       30.09      3.62 o 
   0   2  12     2634.06     2581.41     56.63 o 
   1   2  12     1928.08     1943.21     43.46 o 
   2   2  12      526.22      542.20     14.82 o 
   3   2  12      603.98      641.15     24.39 o 
  -7   3  12      924.87      986.56     35.48 o 
  -6   3  12      962.65     1035.51     21.39 o 
  -5   3  12     1206.96     1296.35     30.69 o 
  -4   3  12     5273.03     5773.69    102.63 o 
  -3   3  12     1685.34     1686.86     38.41 o 
  -2   3  12     1114.47     1076.95     37.54 o 
  -1   3  12       90.94       92.48      4.57 o 
   0   3  12      196.43      193.72      6.47 o 
   1   3  12      703.04      693.85     18.01 o 
   2   3  12      993.68      986.62     27.95 o 
   3   3  12     1233.60     1266.95     43.29 o 
  -7   4  12       10.14       21.56      4.36 o 
  -6   4  12        3.26        6.16      3.49 o 
  -5   4  12      855.45      932.26     19.61 o 
  -4   4  12     1681.28     1834.06     35.09 o 
  -3   4  12     3625.09     3707.53     67.12 o 
  -2   4  12     1087.62     1094.79     26.31 o 
  -1   4  12      848.51      792.24     19.54 o 
   0   4  12      183.53      174.53      6.29 o 
   1   4  12      166.87      174.85      6.20 o 
   2   4  12      924.87      934.76     24.72 o 
  -7   5  12     1641.94     1835.69     60.00 o 
  -6   5  12      141.85      171.79      8.22 o 
  -5   5  12        4.53       11.66      2.68 o 
  -4   5  12        6.03       16.73      4.13 o 
  -3   5  12     2542.89     2650.57     53.94 o 
  -2   5  12      905.17      887.20     21.31 o 
  -1   5  12     1050.20     1024.34     24.89 o 
   0   5  12     1634.46     1556.68     40.53 o 
   1   5  12       44.19       49.49      4.80 o 
   2   5  12      914.64      921.79     24.80 o 
  -6   6  12     1147.85     1264.20     34.80 o 
  -5   6  12      934.29     1030.06     21.74 o 
  -4   6  12      846.63      937.07     25.64 o 
  -3   6  12       95.31      102.34      6.68 o 
  -2   6  12      677.02      694.43     16.18 o 
  -1   6  12     1218.82     1138.75     40.23 o 
   0   6  12     2375.03     2210.31     44.50 o 
   1   6  12     1361.44     1302.87     33.22 o 
  -6   7  12     1139.73     1259.80     37.95 o 
  -5   7  12     2583.75     2861.74     53.44 o 
  -4   7  12     3218.52     3449.40    121.72 o 
  -3   7  12      890.10      944.80     20.21 o 
  -2   7  12        1.35        5.35      2.49 o 
  -1   7  12        4.14        6.94      2.51 o 
   0   7  12     1173.98     1069.45     39.59 o 
   1   7  12     1548.65     1477.69     37.44 o 
  -5   8  12      745.34      841.59     23.37 o 
  -4   8  12     2267.45     2403.20     53.15 o 
  -3   8  12     2379.80     2497.78     78.84 o 
  -2   8  12      255.62      254.13      8.17 o 
  -1   8  12      118.31      111.01      7.40 o 
   0   8  12       12.53       17.95      4.25 o 
  -4   9  12      392.90      442.15     11.91 o 
  -3   9  12     1494.49     1516.90     57.07 o 
  -2   9  12      950.61      988.75     28.44 o 
  -1   9  12      485.35      438.15     26.44 o 
  -1 -11  13     1092.78     1075.38     27.60 o 
   0 -11  13      943.25      915.19     19.17 o 
  -3 -10  13      582.77      592.92     17.24 o 
  -2 -10  13      399.81      392.82     12.77 o 
  -1 -10  13      255.45      251.49      7.52 o 
   0 -10  13      798.78      767.63     16.48 o 
   1 -10  13      775.43      745.11     19.94 o 
   2 -10  13     2701.94     2722.44     66.72 o 
  -4  -9  13     1030.82     1016.57     26.25 o 
  -3  -9  13      395.95      363.36     12.01 o 
  -2  -9  13     1996.45     1928.25     35.91 o 
  -1  -9  13      135.05      116.16      5.00 o 
   0  -9  13        7.63        8.45      2.51 o 
   1  -9  13      179.66      208.27      8.32 o 
   2  -9  13     1294.06     1372.88     32.92 o 
  -4  -8  13       58.45       65.47      5.11 o 
  -3  -8  13      775.30      822.13     37.26 o 
  -2  -8  13     1769.69     1777.50     33.28 o 
  -1  -8  13     2073.61     2061.16     38.04 o 
   0  -8  13      750.50      776.78     16.44 o 
   1  -8  13      207.80      226.35      9.11 o 
   2  -8  13        2.02        4.24      2.89 o 
   3  -8  13      710.12      750.68     20.25 o 
  -5  -7  13     1181.26     1206.22     44.25 o 
  -4  -7  13        2.19        5.79      2.69 o 
  -3  -7  13       93.36       85.05      5.33 o 
  -2  -7  13      720.83      697.16     14.90 o 
  -1  -7  13     4650.47     4503.90     78.97 o 
   0  -7  13     1713.21     1661.69     31.20 o 
   1  -7  13     1309.41     1306.60     25.36 o 
   2  -7  13      816.67      857.35     22.08 o 
   3  -7  13      222.69      242.96      9.49 o 
  -5  -6  13     2950.27     3010.65     67.71 o 
  -4  -6  13      453.59      429.71     13.08 o 
  -3  -6  13      164.42      149.51      5.32 o 
  -2  -6  13       20.63       24.94      2.66 o 
  -1  -6  13     2485.01     2426.43     44.13 o 
   0  -6  13     2497.55     2456.74     44.48 o 
   1  -6  13     1496.32     1531.70     29.04 o 
   2  -6  13     3031.18     3267.90     71.25 o 
   3  -6  13     1318.51     1387.74     33.12 o 
  -6  -5  13      674.22      700.51     24.52 o 
  -5  -5  13     1224.87     1208.68     29.64 o 
  -4  -5  13      539.84      475.23     13.53 o 
  -3  -5  13     1011.96     1021.65     20.23 o 
  -2  -5  13      695.36      629.58     13.55 o 
  -1  -5  13       65.01       72.34      3.89 o 
   0  -5  13      769.60      780.16     16.19 o 
   1  -5  13     1281.89     1335.77     25.68 o 
   2  -5  13     2371.22     2558.36     56.64 o 
   3  -5  13     2442.86     2675.62     59.25 o 
  -6  -4  13        2.63        5.88      2.60 o 
  -5  -4  13      166.02      172.23      7.17 o 
  -4  -4  13     1633.71     1604.71     35.57 o 
  -3  -4  13      599.30      534.15     11.81 o 
  -2  -4  13     1712.80     1624.62     30.20 o 
  -1  -4  13     1103.55     1104.90     23.67 o 
   0  -4  13        1.66        6.12      1.98 o 
   1  -4  13      263.31      279.79      8.26 o 
   2  -4  13     1097.33     1135.97     22.30 o 
   3  -4  13     1371.62     1439.42     33.90 o 
  -6  -3  13      849.38      848.29     31.24 o 
  -5  -3  13      128.90      137.29      6.58 o 
  -4  -3  13     1127.53     1039.85     25.27 o 
  -3  -3  13     1401.38     1287.06     24.57 o 
  -2  -3  13     1762.21     1507.39     34.56 o 
  -1  -3  13     4434.12     4409.88     92.34 o 
   0  -3  13     1044.00     1018.83     29.28 o 
   1  -3  13      110.22      119.81      4.67 o 
   2  -3  13      184.16      197.90      6.26 o 
   3  -3  13      279.63      327.46     10.93 o 
  -7  -2  13      552.03      526.62     21.92 o 
  -6  -2  13     3255.34     3094.50     97.82 o 
  -5  -2  13     1259.61     1167.75     28.07 o 
  -4  -2  13        1.72        5.30      2.53 o 
  -3  -2  13      377.97      331.66     10.75 o 
  -2  -2  13      893.58      913.72     22.66 o 
  -1  -2  13     5709.70     5296.36    111.70 o 
   0  -2  13     2465.10     2424.32     53.34 o 
   1  -2  13     2133.47     2183.23     48.42 o 
   2  -2  13     1830.67     1979.06     44.36 o 
   3  -2  13     1064.51     1200.10     40.28 o 
  -6  -1  13     1027.35      973.59     24.00 o 
  -5  -1  13     2423.33     2325.56     51.39 o 
  -4  -1  13     1093.18     1053.62     25.66 o 
  -3  -1  13      191.79      175.97      7.35 o 
  -2  -1  13       22.96       25.04      3.55 o 
  -1  -1  13      508.30      477.90     13.66 o 
   0  -1  13     2905.24     2892.41     63.01 o 
   1  -1  13     1730.55     1803.14     40.77 o 
   2  -1  13     3771.18     4092.45     87.42 o 
   3  -1  13     1696.52     1867.82     58.91 o 
  -6   0  13       46.99       46.49      4.44 o 
  -5   0  13      533.85      502.80     14.43 o 
  -4   0  13     1537.84     1483.82     34.36 o 
  -3   0  13      359.24      334.19     10.85 o 
  -2   0  13     1243.79     1125.65     31.78 o 
  -1   0  13      173.32      169.84      7.95 o 
   0   0  13      432.95      431.79     12.69 o 
   1   0  13      739.44      773.05     19.76 o 
   2   0  13      852.20      931.73     23.15 o 
   3   0  13     1313.91     1487.79     47.95 o 
  -7   1  13      196.61      198.10     12.06 o 
  -6   1  13       96.06      105.50      6.05 o 
  -5   1  13      255.02      264.85      9.49 o 
  -4   1  13     1291.48     1281.31     30.19 o 
  -3   1  13      922.93      857.41     21.51 o 
  -2   1  13     1190.91     1163.51     34.11 o 
  -1   1  13     1763.73     1669.87     38.34 o 
   0   1  13       21.86       32.82      7.40 o 
   1   1  13      140.76      147.24      6.86 o 
   2   1  13       64.48       77.07      6.71 o 
   3   1  13      626.78      695.67     26.30 o 
  -7   2  13      589.96      650.19     25.21 o 
  -6   2  13      681.39      723.69     30.28 o 
  -5   2  13       45.68       58.68      4.94 o 
  -4   2  13      650.64      635.64     17.23 o 
  -3   2  13     2189.08     2073.10     46.53 o 
  -2   2  13     1423.59     1383.94     32.53 o 
  -1   2  13     3333.55     3147.86     68.44 o 
   0   2  13     2520.10     2440.15     81.92 o 
   1   2  13      829.42      829.91     21.11 o 
   2   2  13      545.24      556.92     15.39 o 
  -7   3  13      616.59      648.82     25.21 o 
  -6   3  13     1267.72     1336.21     32.04 o 
  -5   3  13     1576.69     1682.45     39.01 o 
  -4   3  13      121.11      135.12      6.77 o 
  -3   3  13      483.34      488.49     14.14 o 
  -2   3  13        7.65       14.06      3.09 o 
  -1   3  13     2449.34     2265.52     50.63 o 
   0   3  13     2988.78     2924.51     63.98 o 
   1   3  13     2070.58     2094.83     46.93 o 
   2   3  13     1683.70     1685.62     55.89 o 
  -6   4  13      272.79      295.91     15.34 o 
  -5   4  13     1500.91     1549.44     50.69 o 
  -4   4  13      642.14      690.32     21.78 o 
  -3   4  13      247.03      251.68      9.40 o 
  -2   4  13       35.35       36.66      4.11 o 
  -1   4  13       39.17       35.23      3.47 o 
   0   4  13     2551.14     2407.19     53.51 o 
   1   4  13     1267.03     1196.47     51.51 o 
   2   4  13     1413.90     1360.66     46.58 o 
  -6   5  13       59.84       62.19      5.80 o 
  -5   5  13      316.80      319.52     11.04 o 
  -4   5  13     1612.82     1706.27     51.37 o 
  -3   5  13     1383.19     1391.66     27.85 o 
  -2   5  13      972.13      964.58     20.23 o 
  -1   5  13      307.87      299.11      8.79 o 
   0   5  13        9.65       12.33      2.90 o 
   1   5  13      245.86      232.90     12.88 o 
  -6   6  13       81.19       89.39      6.97 o 
  -5   6  13        5.36       11.16      2.92 o 
  -4   6  13     1051.73     1141.05     31.29 o 
  -3   6  13     1400.68     1449.58     30.58 o 
  -2   6  13      579.61      580.59     13.81 o 
  -1   6  13     2280.88     2186.09     56.21 o 
   0   6  13      935.80      838.15     31.51 o 
   1   6  13        0.44        3.91      3.42 o 
  -5   7  13       77.58       77.37      5.03 o 
  -4   7  13      122.99      127.69      6.07 o 
  -3   7  13      855.42      873.21     27.45 o 
  -2   7  13      363.88      373.31     10.34 o 
  -1   7  13     2293.21     2143.99     41.98 o 
   0   7  13     3644.95     3410.40     99.46 o 
  -4   8  13      215.88      230.09      8.21 o 
  -3   8  13        9.09       16.66      3.19 o 
  -2   8  13       38.81       34.90      3.88 o 
  -1 -10  14     1156.38     1193.04     23.90 o 
   0 -10  14      865.31      851.03     18.06 o 
  -3  -9  14     1771.90     1763.99     42.04 o 
  -2  -9  14      296.84      298.00      8.47 o 
  -1  -9  14       79.31       79.18      4.42 o 
   0  -9  14      172.51      170.12      6.45 o 
   1  -9  14     1588.96     1627.32     38.05 o 
  -4  -8  14     1175.80     1143.46     52.61 o 
  -3  -8  14     3709.90     3535.95     78.95 o 
  -2  -8  14     2416.44     2319.93     49.15 o 
  -1  -8  14      425.17      408.18     10.33 o 
   0  -8  14      798.38      794.15     20.53 o 
   1  -8  14        1.87        7.37      3.56 o 
   2  -8  14     1241.65     1315.43     31.95 o 
  -4  -7  14      881.11      876.54     31.24 o 
  -3  -7  14     1503.08     1477.16     42.48 o 
  -2  -7  14     2230.92     2174.55     40.09 o 
  -1  -7  14     2138.10     2136.68     39.47 o 
   0  -7  14     1304.77     1287.06     25.15 o 
   1  -7  14      787.34      833.98     17.50 o 
   2  -7  14      121.00      128.63      6.86 o 
  -5  -6  14       73.52       69.92      6.71 o 
  -4  -6  14        1.12        1.60      2.30 o 
  -3  -6  14      120.40      120.02      4.95 o 
  -2  -6  14     2616.80     2492.13     45.26 o 
  -1  -6  14     2473.94     2359.45     43.05 o 
   0  -6  14     1710.47     1722.66     32.36 o 
   1  -6  14     1466.74     1496.51     28.57 o 
   2  -6  14      582.46      619.98     17.24 o 
  -5  -5  14     1004.72     1030.32     69.87 o 
  -4  -5  14     1516.59     1455.94     41.31 o 
  -3  -5  14      934.11      867.31     26.39 o 
  -2  -5  14       45.29       47.85      3.47 o 
  -1  -5  14     2171.51     2083.37     46.65 o 
   0  -5  14       98.25       98.44      4.47 o 
   1  -5  14     1831.37     1901.85     36.76 o 
   2  -5  14      977.39     1054.56     28.91 o 
   3  -5  14       74.30       83.60      5.85 o 
  -6  -4  14     1274.08     1232.98     43.57 o 
  -5  -4  14     2180.58     1971.39     64.94 o 
  -4  -4  14     2133.38     1909.69     43.16 o 
  -3  -4  14     2662.32     2396.20     52.94 o 
  -2  -4  14      477.81      443.05     13.08 o 
  -1  -4  14        4.50        8.67      2.20 o 
   0  -4  14       91.53      102.88      4.49 o 
   1  -4  14     1269.61     1342.29     30.23 o 
   2  -4  14     1969.37     2199.63     68.77 o 
   3  -4  14      515.04      596.49     23.84 o 
  -6  -3  14      836.08      799.79     30.14 o 
  -5  -3  14     1791.24     1714.52     39.59 o 
  -4  -3  14     2255.62     2072.99     46.75 o 
  -3  -3  14     3460.90     3258.74     70.76 o 
  -2  -3  14     3890.82     3618.12     78.01 o 
  -1  -3  14     1740.35     1637.19     41.37 o 
   0  -3  14      217.79      230.54      8.62 o 
   1  -3  14       19.85       20.94      4.25 o 
   2  -3  14      732.24      761.28     19.86 o 
   3  -3  14     1107.89     1191.60     40.83 o 
  -6  -2  14      254.33      239.47     12.88 o 
  -5  -2  14      199.98      185.69      8.11 o 
  -4  -2  14      447.49      404.24     12.69 o 
  -3  -2  14     1260.01     1124.67     33.84 o 
  -2  -2  14     4213.08     3739.09     94.25 o 
  -1  -2  14     3820.10     3594.00    160.15 o 
   0  -2  14      335.17      342.36     11.04 o 
   1  -2  14      775.22      808.22     20.73 o 
   2  -2  14       11.26       19.89      3.55 o 
   3  -2  14     1016.93     1177.90     40.00 o 
  -6  -1  14     1853.75     1774.33     57.54 o 
  -5  -1  14     1192.41     1155.99     28.18 o 
  -4  -1  14       27.04       28.02      3.88 o 
  -3  -1  14        1.07        3.67      2.74 o 
  -2  -1  14     2021.43     1822.09     43.84 o 
  -1  -1  14     2506.86     2353.16     52.27 o 
   0  -1  14      816.96      806.70     22.06 o 
   1  -1  14     2304.03     2405.05     53.24 o 
   2  -1  14      968.28     1059.70     25.86 o 
  -6   0  14     3847.04     3640.07     88.36 o 
  -5   0  14     1710.09     1660.38     38.32 o 
  -4   0  14     1774.21     1739.39     40.08 o 
  -3   0  14      878.24      865.98     22.28 o 
  -2   0  14      171.65      160.57     10.82 o 
  -1   0  14      401.09      375.11     11.91 o 
   0   0  14      138.47      137.86      6.67 o 
   1   0  14      882.11      895.82     22.57 o 
   2   0  14      652.81      722.24     18.98 o 
  -6   1  14     1663.78     1652.19     38.52 o 
  -5   1  14     2430.84     2326.71     92.47 o 
  -4   1  14      945.33      867.47     22.17 o 
  -3   1  14     2161.49     2081.33     48.63 o 
  -2   1  14     1072.00     1009.51     25.18 o 
  -1   1  14       42.62       44.89      4.48 o 
   0   1  14      333.25      311.67     11.64 o 
   1   1  14      194.22      202.65      8.22 o 
   2   1  14      746.28      801.95     20.62 o 
  -6   2  14      488.90      502.68     17.12 o 
  -5   2  14      960.73      952.49     30.96 o 
  -4   2  14     2348.59     2434.61     54.39 o 
  -3   2  14     2224.57     2079.36     47.04 o 
  -2   2  14     3114.05     2992.46     65.83 o 
  -1   2  14     1366.63     1319.32     36.03 o 
   0   2  14       29.09       28.88      3.82 o 
   1   2  14       84.50       95.29      5.89 o 
   2   2  14      703.25      745.81     28.22 o 
  -6   3  14      903.49      964.81     25.21 o 
  -5   3  14       29.66       35.01      4.66 o 
  -4   3  14      695.25      708.60     22.74 o 
  -3   3  14      631.83      591.76     16.65 o 
  -2   3  14     2205.09     2053.24     46.57 o 
  -1   3  14     2276.10     2218.49     50.15 o 
   0   3  14      681.14      653.54     17.91 o 
   1   3  14      468.78      466.25     17.40 o 
  -6   4  14     3406.63     3696.46    111.52 o 
  -5   4  14      793.54      779.59     32.88 o 
  -4   4  14        4.44        7.44      3.03 o 
  -3   4  14      105.84      119.30      6.67 o 
  -2   4  14      124.52      122.39      6.94 o 
  -1   4  14     1026.67      985.02     24.98 o 
   0   4  14      467.35      433.50     15.89 o 
   1   4  14      702.62      689.65     27.13 o 
  -5   5  14     1051.72     1133.84     53.43 o 
  -4   5  14     1000.30     1087.79     38.91 o 
  -3   5  14      523.80      492.53     17.95 o 
  -2   5  14      165.96      169.28      7.94 o 
  -1   5  14      176.85      168.28      8.11 o 
   0   5  14      231.11      232.37      9.30 o 
  -5   6  14     1984.72     2151.97     73.29 o 
  -4   6  14     1768.59     1838.70     65.35 o 
  -3   6  14     1168.26     1182.61     44.52 o 
  -2   6  14      711.24      695.98     16.13 o 
  -1   6  14      106.84      100.27      6.63 o 
  -4   7  14     1652.63     1820.67     45.47 o 
  -3   7  14      943.45      978.54     37.26 o 
  -2   7  14     1208.33     1230.40     33.35 o 
  -3  -8  15      125.38      130.92     10.41 o 
  -2  -8  15       68.00       78.50      4.48 o 
  -1  -8  15      266.18      256.05      7.80 o 
   0  -8  15      859.49      885.31     18.71 o 
  -3  -7  15      677.64      626.89     17.26 o 
  -2  -7  15      318.20      327.04     12.60 o 
  -1  -7  15        4.24        7.15      2.38 o 
   0  -7  15        0.41        3.99      2.31 o 
   1  -7  15     1384.83     1486.12     35.15 o 
  -4  -6  15      211.72      200.27      8.32 o 
  -3  -6  15     1672.55     1566.24     38.22 o 
  -2  -6  15      671.31      615.18     16.84 o 
  -1  -6  15      171.75      153.25      8.36 o 
   0  -6  15      835.65      858.94     28.16 o 
   1  -6  15       42.32       51.98      3.82 o 
  -5  -5  15      237.44      215.91     12.33 o 
  -4  -5  15       74.41       75.02      5.30 o 
  -3  -5  15      755.83      714.38     18.98 o 
  -2  -5  15      912.22      832.90     21.39 o 
  -1  -5  15     1490.01     1427.54     45.76 o 
   0  -5  15     1310.93     1317.90     31.37 o 
   1  -5  15     1120.10     1150.49     29.18 o 
   2  -5  15       16.04       16.17      6.30 o 
  -5  -4  15     1253.20     1201.23     29.12 o 
  -4  -4  15     1345.94     1216.79     34.66 o 
  -3  -4  15       23.88       27.10      4.79 o 
  -2  -4  15      519.62      456.46     19.18 o 
  -1  -4  15      835.55      796.54     20.82 o 
   0  -4  15     1966.55     1946.27     56.44 o 
   1  -4  15     2474.66     2649.30     58.67 o 
   2  -4  15      545.02      604.16     24.39 o 
  -5  -3  15      247.15      210.03     11.51 o 
  -4  -3  15     1711.71     1519.66     44.25 o 
  -3  -3  15      867.97      776.91     31.37 o 
  -2  -3  15        1.67        2.57      2.83 o 
  -1  -3  15      330.01      323.29     12.33 o 
   0  -3  15      505.74      514.20     14.82 o 
   1  -3  15     3450.86     3610.08     78.03 o 
   2  -3  15     1877.45     2075.24     65.48 o 
  -5  -2  15      319.19      305.21     20.00 o 
  -4  -2  15      876.15      751.95     26.85 o 
  -3  -2  15     1055.49      965.91     33.98 o 
  -2  -2  15      893.35      830.22     21.39 o 
  -1  -2  15      162.95      163.65      7.46 o 
   0  -2  15       17.90       21.83      3.69 o 
   1  -2  15      635.17      647.89     29.04 o 
   2  -2  15     2026.96     2160.35     48.61 o 
  -6  -1  15       10.26        7.83      3.84 o 
  -5  -1  15        3.24        1.25      2.85 o 
  -4  -1  15        5.70       12.59      3.70 o 
  -3  -1  15     1359.14     1248.20     30.21 o 
  -2  -1  15     1034.18      896.34     50.14 o 
  -1  -1  15      779.63      746.24     24.39 o 
   0  -1  15      548.34      544.63     16.17 o 
   1  -1  15      112.23      113.53      6.36 o 
   2  -1  15      935.52     1012.42     25.28 o 
  -6   0  15      614.43      618.09     17.53 o 
  -5   0  15       51.09       50.14      4.94 o 
  -4   0  15      296.17      275.21     10.33 o 
  -3   0  15      429.31      377.49     12.40 o 
  -2   0  15     1847.27     1681.00     39.20 o 
  -1   0  15      938.05      888.08     22.66 o 
   0   0  15      961.87      945.94     23.92 o 
   1   0  15     1696.33     1767.02     40.66 o 
  -6   1  15      638.88      588.49     21.65 o 
  -5   1  15      862.35      835.01     49.73 o 
  -4   1  15      531.85      509.70     15.31 o 
  -3   1  15       45.92       47.30      4.74 o 
  -2   1  15      688.61      662.50     18.31 o 
  -1   1  15      899.33      870.49     25.21 o 
   0   1  15      836.29      817.95     21.30 o 
   1   1  15     1510.86     1575.85     36.77 o 
  -5   2  15      816.97      822.88     25.21 o 
  -4   2  15      760.47      753.28     20.42 o 
  -3   2  15      560.72      535.85     27.40 o 
  -2   2  15       40.80       46.10      4.87 o 
  -1   2  15      726.22      714.80     19.57 o 
   0   2  15      866.93      826.43     21.50 o 
   1   2  15     2111.20     2160.09     48.68 o 
  -5   3  15      740.49      761.06     21.37 o 
  -4   3  15      597.56      574.10     16.56 o 
  -3   3  15     2326.01     2303.86    118.78 o 
  -2   3  15     1504.06     1484.78     54.11 o 
  -1   3  15       31.11       31.81      4.28 o 
   0   3  15       17.24       23.49      3.88 o 
  -5   4  15        0.32        0.75      3.03 o 
  -4   4  15       28.65       31.47      4.60 o 
  -3   4  15     1950.48     1972.90     87.68 o 
  -2   4  15     1449.63     1418.47     34.38 o 
  -1   4  15     1206.14     1178.79     29.24 o 
   0   4  15      164.86      167.59      7.84 o 
  -4   5  15        5.14        9.15      3.65 o 
  -3   5  15      143.53      152.27      9.04 o 
  -2   5  15     1507.62     1517.83     50.83 o 
  -1   5  15     1001.34      956.81     24.88 o 
  -2  -7  16        2.24        4.62      2.31 o 
  -1  -7  16      317.49      305.81     10.75 o 
  -3  -6  16      943.41      855.53     33.98 o 
  -2  -6  16      778.29      765.98     33.29 o 
  -1  -6  16      117.74      117.28      6.59 o 
   0  -6  16       39.48       34.27      4.33 o 
  -4  -5  16     3262.16     2902.76     64.04 o 
  -3  -5  16      987.87      866.94     30.28 o 
  -2  -5  16     1494.80     1320.31     48.63 o 
  -1  -5  16     2073.22     1966.88     67.54 o 
   0  -5  16      800.41      756.05     20.00 o 
  -4  -4  16      321.84      297.27     12.60 o 
  -3  -4  16     1152.44     1091.83     41.51 o 
  -2  -4  16     1147.51     1083.23     48.22 o 
  -1  -4  16     1205.94     1151.53     28.27 o 
   0  -4  16     2678.69     2783.82     61.47 o 
   1  -4  16      394.08      408.90     21.10 o 
  -4  -3  16      280.73      259.32     14.66 o 
  -3  -3  16      564.33      509.99     15.89 o 
  -2  -3  16      185.75      159.58      7.46 o 
  -1  -3  16     1216.39     1167.99     56.99 o 
   0  -3  16     1720.93     1692.91     52.88 o 
   1  -3  16     1021.31     1034.16     25.86 o 
  -5  -2  16     1763.80     1563.35     54.66 o 
  -4  -2  16     1759.67     1553.82     52.47 o 
  -3  -2  16        3.92        2.71      3.97 o 
  -2  -2  16      124.85      119.41      6.58 o 
  -1  -2  16       65.10       57.78      5.11 o 
   0  -2  16      907.68      883.41     22.66 o 
   1  -2  16      623.64      641.19     17.82 o 
  -5  -1  16     1811.28     1706.32     40.29 o 
  -4  -1  16     1974.83     1816.70     42.41 o 
  -3  -1  16     1511.84     1367.27     35.35 o 
  -2  -1  16      780.43      729.91     19.66 o 
  -1  -1  16      114.56      103.14      6.24 o 
   0  -1  16       19.67       20.93      3.88 o 
  -5   0  16      500.63      458.46     27.81 o 
  -4   0  16     1401.94     1307.95     50.96 o 
  -3   0  16     3214.73     3065.94    119.60 o 
  -2   0  16     1786.58     1655.20     38.92 o 
  -1   0  16     1308.38     1232.61     30.01 o 
   0   0  16     1519.27     1508.49     37.26 o 
  -5   1  16      383.51      394.37     13.46 o 
  -4   1  16       54.45       55.84      5.89 o 
  -3   1  16     2837.52     2690.30     97.41 o 
  -2   1  16      471.73      408.11     20.55 o 
  -1   1  16     2286.85     2151.23     48.89 o 
   0   1  16     2009.98     2052.15     52.88 o 
  -4   2  16      414.75      378.19     12.98 o 
  -3   2  16      191.90      204.29     12.19 o 
  -2   2  16      293.99      287.60     10.83 o 
  -1   2  16     1545.49     1513.12     46.31 o 
  -4   3  16     1996.36     2050.89     47.53 o 
  -3   3  16     1424.41     1490.22     97.95 o 
  -2   3  16       64.44       67.81      5.85 o 
  -2  -4  17      614.74      570.91     17.40 o 
  -3  -3  17      169.48      164.37      7.84 o 
  -2  -3  17      669.15      614.89     17.33 o 
  -1  -3  17      555.22      522.68     19.73 o 
  -3  -2  17      212.59      182.80      8.32 o 
  -2  -2  17      250.15      231.41     12.60 o 
  -1  -2  17     1635.66     1561.91     36.97 o 
  -3  -1  17      134.19      125.91      7.02 o 
  -2  -1  17        4.55        7.01      3.29 o 
  -3   0  17      216.15      206.01      9.19 o 
  -2   0  17      621.54      578.97     16.85 o 
                                                 
